# Supplementary material for: Population structure and selective signature analysis of local sheep breeds in Xinjiang, China based on high-density SNP chip
Source: Sci Rep. 2024 Nov 15;14:28133. doi: 10.1038/s41598-024-76573-w (PMC11568293; doi:10.1038/s41598-024-76573-w)
Supplement: Supplementary file 1 — Supplementary Material 1 [file 41598_2024_76573_MOESM1_ESM.xlsx]

## Sheet: S1
The annotation results for the top 1% regions based on FST values
Chromosome	Region start	Region end	FST value	Chromosome	Region start	Region end	Genes
1	118729144	118729181	0.554219	1	118729144	118729181	LOC101111769
1	118736720	118736833	0.554219	1	118736720	118736833	LOC101111769
1	118738034	118738209	0.554219	1	118738034	118738209	LOC101111769
1	118739474	118739632	0.554219	1	118739474	118739632	LOC101111769
1	118739689	118739811	0.554219	1	118739689	118739811	LOC101111769
1	118741125	118741197	0.554219	1	118741125	118741197	LOC101111769
1	118741282	118741419	0.554219	1	118741282	118741419	LOC101111769
1	118741682	118741765	0.554219	1	118741682	118741765	LOC101111769
1	118742074	118742301	0.554219	1	118742074	118742301	LOC101111769
1	118740106	118740149	0.554219	1	118740106	118740149	LOC101111769
1	118737030	118737121	0.554219	1	118737030	118737121	LOC101111769
1	118812655	118812836	0.554219	1	118812655	118812836	CLIC6
1	118813997	118814103	0.554219	1	118813997	118814103	CLIC6
1	118814691	118814816	0.554219	1	118814691	118814816	CLIC6
1	118816179	118816234	0.554219	1	118816179	118816234	CLIC6
1	118802036	118802194	0.554219	1	118802036	118802194	CLIC6
1	118729144	118729181	0.423212	1	118729144	118729181	LOC101111769
1	118736720	118736833	0.423212	1	118736720	118736833	LOC101111769
1	118738034	118738209	0.423212	1	118738034	118738209	LOC101111769
1	118739474	118739632	0.423212	1	118739474	118739632	LOC101111769
1	118739689	118739811	0.423212	1	118739689	118739811	LOC101111769
1	118741125	118741197	0.423212	1	118741125	118741197	LOC101111769
1	118741282	118741419	0.423212	1	118741282	118741419	LOC101111769
1	118741682	118741765	0.423212	1	118741682	118741765	LOC101111769
1	118742074	118742301	0.423212	1	118742074	118742301	LOC101111769
1	118740106	118740149	0.423212	1	118740106	118740149	LOC101111769
1	118737030	118737121	0.423212	1	118737030	118737121	LOC101111769
4	68807548	68807789	0.398039	4	68807548	68807789	HOXA13
4	68806735	68806827	0.398039	4	68806735	68806827	HOXA13
4	68805706	68805765	0.398039	4	68805706	68805765	HOXA13
4	68805644	68805703	0.398039	4	68805644	68805703	HOXA13
4	68805576	68805641	0.398039	4	68805576	68805641	HOXA13
4	68805532	68805573	0.398039	4	68805532	68805573	HOXA13
4	68805425	68805529	0.398039	4	68805425	68805529	HOXA13
4	68805355	68805422	0.398039	4	68805355	68805422	HOXA13
4	68805240	68805353	0.398039	4	68805240	68805353	HOXA13
4	68805187	68805238	0.398039	4	68805187	68805238	HOXA13
4	68804944	68804967	0.398039	4	68804944	68804967	HOXA13
4	68804969	68805119	0.398039	4	68804969	68805119	HOXA13
4	68805122	68805184	0.398039	4	68805122	68805184	HOXA13
4	68822981	68823210	0.398039	4	68822981	68823210	HOXA11
4	68821550	68821667	0.398039	4	68821550	68821667	HOXA11
4	68820936	68821547	0.398039	4	68820936	68821547	HOXA11
4	68842049	68842284	0.398039	4	68842049	68842284	HOXA9
4	68840412	68840991	0.398039	4	68840412	68840991	HOXA9
4	68831798	68832764	0.398039	4	68831798	68832764	HOXA10
4	68833966	68834237	0.398039	4	68833966	68834237	HOXA10
4	68849093	68849471	0.398039	4	68849093	68849471	LOC105606599
4	68850439	68850455	0.398039	4	68850439	68850455	LOC105606599
4	68860211	68860438	0.398039	4	68860211	68860438	LOC105606599
4	68849093	68849471	0.398039	4	68849093	68849471	LOC105606599
4	68850439	68850455	0.398039	4	68850439	68850455	LOC105606599
4	68852682	68852872	0.398039	4	68852682	68852872	LOC105606599
4	68852950	68853034	0.398039	4	68852950	68853034	LOC105606599
4	68857857	68858118	0.398039	4	68857857	68858118	LOC105606599
4	68860182	68860438	0.398039	4	68860182	68860438	LOC105606599
4	68852682	68852872	0.398039	4	68852682	68852872	LOC105606599
4	68858004	68858118	0.398039	4	68858004	68858118	LOC105606599
4	68860182	68860438	0.398039	4	68860182	68860438	LOC105606599
4	68857677	68858118	0.398039	4	68857677	68858118	LOC105606599
4	68860182	68860438	0.398039	4	68860182	68860438	LOC105606599
4	68860211	68860438	0.398039	4	68860211	68860438	LOC105606599
4	68852950	68853034	0.398039	4	68852950	68853034	LOC105606599
4	68862448	68862799	0.398039	4	68862448	68862799	HOXA5
4	68862802	68862887	0.398039	4	68862802	68862887	HOXA5
4	68862889	68862924	0.398039	4	68862889	68862924	HOXA5
4	68862926	68862992	0.398039	4	68862926	68862992	HOXA5
4	68863993	68864249	0.398039	4	68863993	68864249	HOXA5
4	68875503	68875607	0.398039	4	68875503	68875607	HOXA4
4	68875652	68875844	0.398039	4	68875652	68875844	HOXA4
4	68876382	68876725	0.398039	4	68876382	68876725	HOXA4
4	68896927	68897385	0.398039	4	68896927	68897385	HOXA3
4	68896515	68896924	0.398039	4	68896515	68896924	HOXA3
4	68894941	68895101	0.398039	4	68894941	68895101	HOXA3
4	68894575	68894939	0.398039	4	68894575	68894939	HOXA3
2	28495138	28495350	0.380031	2	28495138	28495350	BICD2
2	28517099	28517101	0.380031	2	28517099	28517101	BICD2
2	28515135	28515274	0.380031	2	28515135	28515274	BICD2
2	28515086	28515132	0.380031	2	28515086	28515132	BICD2
2	28513317	28513468	0.380031	2	28513317	28513468	BICD2
2	28512914	28513068	0.380031	2	28512914	28513068	BICD2
2	28512757	28512911	0.380031	2	28512757	28512911	BICD2
2	28512088	28512755	0.380031	2	28512088	28512755	BICD2
2	28511019	28511453	0.380031	2	28511019	28511453	BICD2
2	28509186	28509338	0.380031	2	28509186	28509338	BICD2
2	28538378	28538425	0.380031	2	28538378	28538425	IPPK
2	28540500	28540595	0.380031	2	28540500	28540595	IPPK
2	28529894	28529959	0.380031	2	28529894	28529959	IPPK
2	28529894	28529959	0.380031	2	28529894	28529959	IPPK
2	28538378	28538425	0.380031	2	28538378	28538425	IPPK
2	28540500	28540595	0.380031	2	28540500	28540595	IPPK
2	28540500	28540595	0.380031	2	28540500	28540595	IPPK
2	28538378	28538425	0.380031	2	28538378	28538425	IPPK
2	28529894	28529959	0.380031	2	28529894	28529959	IPPK
2	28547210	28547331	0.380031	2	28547210	28547331	IPPK
2	28548219	28548308	0.380031	2	28548219	28548308	IPPK
2	28553455	28553513	0.380031	2	28553455	28553513	IPPK
2	28553914	28553986	0.380031	2	28553914	28553986	IPPK
2	28544028	28544094	0.380031	2	28544028	28544094	IPPK
2	28547210	28547331	0.380031	2	28547210	28547331	IPPK
2	28548219	28548308	0.380031	2	28548219	28548308	IPPK
2	28553455	28553513	0.380031	2	28553455	28553513	IPPK
2	28553914	28553986	0.380031	2	28553914	28553986	IPPK
2	28544028	28544094	0.380031	2	28544028	28544094	IPPK
2	28553914	28553986	0.380031	2	28553914	28553986	IPPK
2	28553455	28553513	0.380031	2	28553455	28553513	IPPK
2	28548219	28548308	0.380031	2	28548219	28548308	IPPK
2	28547210	28547331	0.380031	2	28547210	28547331	IPPK
2	28544028	28544094	0.380031	2	28544028	28544094	IPPK
2	28557322	28557468	0.380031	2	28557322	28557468	IPPK
2	28559467	28559555	0.380031	2	28559467	28559555	IPPK
2	28560291	28560393	0.380031	2	28560291	28560393	IPPK
2	28557322	28557601	0.380031	2	28557322	28557601	IPPK
2	28559405	28559555	0.380031	2	28559405	28559555	IPPK
2	28560291	28560393	0.380031	2	28560291	28560393	IPPK
2	28560291	28560393	0.380031	2	28560291	28560393	IPPK
2	28559405	28559555	0.380031	2	28559405	28559555	IPPK
2	28557322	28557601	0.380031	2	28557322	28557601	IPPK
4	68807548	68807789	0.376159	4	68807548	68807789	HOXA13
4	68806735	68806827	0.376159	4	68806735	68806827	HOXA13
4	68805706	68805765	0.376159	4	68805706	68805765	HOXA13
4	68805644	68805703	0.376159	4	68805644	68805703	HOXA13
4	68805576	68805641	0.376159	4	68805576	68805641	HOXA13
4	68805532	68805573	0.376159	4	68805532	68805573	HOXA13
4	68805425	68805529	0.376159	4	68805425	68805529	HOXA13
4	68805355	68805422	0.376159	4	68805355	68805422	HOXA13
4	68805240	68805353	0.376159	4	68805240	68805353	HOXA13
4	68805187	68805238	0.376159	4	68805187	68805238	HOXA13
4	68804944	68804967	0.376159	4	68804944	68804967	HOXA13
4	68804969	68805119	0.376159	4	68804969	68805119	HOXA13
4	68805122	68805184	0.376159	4	68805122	68805184	HOXA13
4	68822981	68823210	0.376159	4	68822981	68823210	HOXA11
4	68821550	68821667	0.376159	4	68821550	68821667	HOXA11
4	68820936	68821547	0.376159	4	68820936	68821547	HOXA11
4	68842049	68842284	0.376159	4	68842049	68842284	HOXA9
4	68840412	68840991	0.376159	4	68840412	68840991	HOXA9
4	68831798	68832764	0.376159	4	68831798	68832764	HOXA10
4	68833966	68834237	0.376159	4	68833966	68834237	HOXA10
4	68849093	68849471	0.376159	4	68849093	68849471	LOC105606599
4	68850439	68850455	0.376159	4	68850439	68850455	LOC105606599
4	68860211	68860438	0.376159	4	68860211	68860438	LOC105606599
4	68849093	68849471	0.376159	4	68849093	68849471	LOC105606599
4	68850439	68850455	0.376159	4	68850439	68850455	LOC105606599
4	68852682	68852872	0.376159	4	68852682	68852872	LOC105606599
4	68852950	68853034	0.376159	4	68852950	68853034	LOC105606599
4	68857857	68858118	0.376159	4	68857857	68858118	LOC105606599
4	68860182	68860438	0.376159	4	68860182	68860438	LOC105606599
4	68852682	68852872	0.376159	4	68852682	68852872	LOC105606599
4	68858004	68858118	0.376159	4	68858004	68858118	LOC105606599
4	68860182	68860438	0.376159	4	68860182	68860438	LOC105606599
4	68857677	68858118	0.376159	4	68857677	68858118	LOC105606599
4	68860182	68860438	0.376159	4	68860182	68860438	LOC105606599
4	68860211	68860438	0.376159	4	68860211	68860438	LOC105606599
4	68852950	68853034	0.376159	4	68852950	68853034	LOC105606599
4	68862448	68862799	0.376159	4	68862448	68862799	HOXA5
4	68862802	68862887	0.376159	4	68862802	68862887	HOXA5
4	68862889	68862924	0.376159	4	68862889	68862924	HOXA5
4	68862926	68862992	0.376159	4	68862926	68862992	HOXA5
4	68863993	68864249	0.376159	4	68863993	68864249	HOXA5
25	7400074	7400562	0.374759	25	7400074	7400562	IRF2BP2
25	7397109	7398107	0.374759	25	7397109	7398107	LOC101113650
2	28463614	28463634	0.373135	2	28463614	28463634	BICD2
2	28463753	28463775	0.373135	2	28463753	28463775	BICD2
2	28463637	28463750	0.373135	2	28463637	28463750	BICD2
2	28463530	28463611	0.373135	2	28463530	28463611	BICD2
2	28495138	28495350	0.373135	2	28495138	28495350	BICD2
2	28517099	28517101	0.373135	2	28517099	28517101	BICD2
2	28515135	28515274	0.373135	2	28515135	28515274	BICD2
2	28515086	28515132	0.373135	2	28515086	28515132	BICD2
2	28513317	28513468	0.373135	2	28513317	28513468	BICD2
2	28512914	28513068	0.373135	2	28512914	28513068	BICD2
2	28512757	28512911	0.373135	2	28512757	28512911	BICD2
2	28512088	28512755	0.373135	2	28512088	28512755	BICD2
2	28511019	28511453	0.373135	2	28511019	28511453	BICD2
2	28509186	28509338	0.373135	2	28509186	28509338	BICD2
2	28538378	28538425	0.373135	2	28538378	28538425	IPPK
2	28540500	28540595	0.373135	2	28540500	28540595	IPPK
2	28529894	28529959	0.373135	2	28529894	28529959	IPPK
2	28529894	28529959	0.373135	2	28529894	28529959	IPPK
2	28538378	28538425	0.373135	2	28538378	28538425	IPPK
2	28540500	28540595	0.373135	2	28540500	28540595	IPPK
2	28540500	28540595	0.373135	2	28540500	28540595	IPPK
2	28538378	28538425	0.373135	2	28538378	28538425	IPPK
2	28529894	28529959	0.373135	2	28529894	28529959	IPPK
2	28547210	28547331	0.373135	2	28547210	28547331	IPPK
2	28548219	28548308	0.373135	2	28548219	28548308	IPPK
2	28544028	28544094	0.373135	2	28544028	28544094	IPPK
2	28547210	28547331	0.373135	2	28547210	28547331	IPPK
2	28548219	28548308	0.373135	2	28548219	28548308	IPPK
2	28544028	28544094	0.373135	2	28544028	28544094	IPPK
2	28548219	28548308	0.373135	2	28548219	28548308	IPPK
2	28547210	28547331	0.373135	2	28547210	28547331	IPPK
2	28544028	28544094	0.373135	2	28544028	28544094	IPPK
25	7397109	7398107	0.363807	25	7397109	7398107	LOC101113650
4	68759518	68759709	0.360731	4	68759518	68759709	EVX1
4	68759712	68760062	0.360731	4	68759712	68760062	EVX1
4	68760642	68760889	0.360731	4	68760642	68760889	EVX1
4	68762842	68763068	0.360731	4	68762842	68763068	EVX1
4	68763134	68763324	0.360731	4	68763134	68763324	EVX1
20	15051194	15051232	0.35398	20	15051194	15051232	LOC101108001
20	15051989	15052132	0.35398	20	15051989	15052132	LOC101108001
20	15054141	15054346	0.35398	20	15054141	15054346	LOC101108001
20	15054624	15054899	0.35398	20	15054624	15054899	LOC101108001
20	15055488	15055679	0.35398	20	15055488	15055679	LOC101108001
20	15056063	15056184	0.35398	20	15056063	15056184	LOC101108001
20	15051194	15051232	0.35398	20	15051194	15051232	LOC101108001
20	15051989	15052132	0.35398	20	15051989	15052132	LOC101108001
20	15054141	15054346	0.35398	20	15054141	15054346	LOC101108001
20	15054624	15054899	0.35398	20	15054624	15054899	LOC101108001
20	15055488	15055679	0.35398	20	15055488	15055679	LOC101108001
20	15056063	15056184	0.35398	20	15056063	15056184	LOC101108001
20	15056063	15056184	0.35398	20	15056063	15056184	LOC101108001
20	15055488	15055679	0.35398	20	15055488	15055679	LOC101108001
20	15054879	15054899	0.35398	20	15054879	15054899	LOC101108001
20	15051194	15051232	0.35398	20	15051194	15051232	LOC101108001
20	15051989	15052132	0.35398	20	15051989	15052132	LOC101108001
20	15054141	15054346	0.35398	20	15054141	15054346	LOC101108001
20	15054624	15054899	0.35398	20	15054624	15054899	LOC101108001
20	15055488	15055679	0.35398	20	15055488	15055679	LOC101108001
20	15056063	15056184	0.35398	20	15056063	15056184	LOC101108001
20	15051194	15051232	0.35398	20	15051194	15051232	LOC101108001
20	15051989	15052132	0.35398	20	15051989	15052132	LOC101108001
20	15054141	15054346	0.35398	20	15054141	15054346	LOC101108001
20	15054624	15054714	0.35398	20	15054624	15054714	LOC101108001
20	15054811	15054899	0.35398	20	15054811	15054899	LOC101108001
20	15055488	15055679	0.35398	20	15055488	15055679	LOC101108001
20	15056063	15056184	0.35398	20	15056063	15056184	LOC101108001
20	15051194	15051232	0.35398	20	15051194	15051232	LOC101108001
20	15051989	15052132	0.35398	20	15051989	15052132	LOC101108001
20	15054141	15054346	0.35398	20	15054141	15054346	LOC101108001
20	15054624	15054899	0.35398	20	15054624	15054899	LOC101108001
20	15055488	15055679	0.35398	20	15055488	15055679	LOC101108001
20	15056063	15056184	0.35398	20	15056063	15056184	LOC101108001
20	15051194	15051232	0.35398	20	15051194	15051232	LOC101108001
20	15051989	15052132	0.35398	20	15051989	15052132	LOC101108001
20	15054141	15054346	0.35398	20	15054141	15054346	LOC101108001
20	15054624	15054899	0.35398	20	15054624	15054899	LOC101108001
20	15055488	15055679	0.35398	20	15055488	15055679	LOC101108001
20	15056063	15056184	0.35398	20	15056063	15056184	LOC101108001
20	15054305	15054346	0.35398	20	15054305	15054346	LOC101108001
20	15054624	15054899	0.35398	20	15054624	15054899	LOC101108001
20	15055488	15055679	0.35398	20	15055488	15055679	LOC101108001
20	15056063	15056184	0.35398	20	15056063	15056184	LOC101108001
20	15051194	15051232	0.35398	20	15051194	15051232	LOC101108001
20	15051989	15052132	0.35398	20	15051989	15052132	LOC101108001
20	15054141	15054346	0.35398	20	15054141	15054346	LOC101108001
20	15054624	15054899	0.35398	20	15054624	15054899	LOC101108001
20	15055488	15055679	0.35398	20	15055488	15055679	LOC101108001
20	15056063	15056184	0.35398	20	15056063	15056184	LOC101108001
20	15059128	15059204	0.35398	20	15059128	15059204	LOC101108001
20	15059308	15059497	0.35398	20	15059308	15059497	LOC101108001
20	15059989	15060044	0.35398	20	15059989	15060044	LOC101108001
20	15060742	15060895	0.35398	20	15060742	15060895	LOC101108001
20	15061056	15061245	0.35398	20	15061056	15061245	LOC101108001
20	15062423	15062509	0.35398	20	15062423	15062509	LOC101108001
20	15064342	15064613	0.35398	20	15064342	15064613	LOC101108001
20	15065161	15065297	0.35398	20	15065161	15065297	LOC101108001
20	15066200	15066325	0.35398	20	15066200	15066325	LOC101108001
20	15068473	15068739	0.35398	20	15068473	15068739	LOC101108001
20	15069554	15069883	0.35398	20	15069554	15069883	LOC101108001
20	15059128	15059204	0.35398	20	15059128	15059204	LOC101108001
20	15059308	15059497	0.35398	20	15059308	15059497	LOC101108001
20	15059989	15060044	0.35398	20	15059989	15060044	LOC101108001
20	15060742	15060895	0.35398	20	15060742	15060895	LOC101108001
20	15061056	15061245	0.35398	20	15061056	15061245	LOC101108001
20	15062423	15062509	0.35398	20	15062423	15062509	LOC101108001
20	15064342	15064613	0.35398	20	15064342	15064613	LOC101108001
20	15065161	15065297	0.35398	20	15065161	15065297	LOC101108001
20	15066200	15066325	0.35398	20	15066200	15066325	LOC101108001
20	15068473	15068739	0.35398	20	15068473	15068739	LOC101108001
20	15069554	15069883	0.35398	20	15069554	15069883	LOC101108001
20	15069554	15069883	0.35398	20	15069554	15069883	LOC101108001
20	15068473	15068739	0.35398	20	15068473	15068739	LOC101108001
20	15066200	15066325	0.35398	20	15066200	15066325	LOC101108001
20	15065161	15065297	0.35398	20	15065161	15065297	LOC101108001
20	15064342	15064613	0.35398	20	15064342	15064613	LOC101108001
20	15062423	15062509	0.35398	20	15062423	15062509	LOC101108001
20	15061056	15061245	0.35398	20	15061056	15061245	LOC101108001
20	15060742	15060895	0.35398	20	15060742	15060895	LOC101108001
20	15059989	15060044	0.35398	20	15059989	15060044	LOC101108001
20	15059308	15059497	0.35398	20	15059308	15059497	LOC101108001
20	15059128	15059204	0.35398	20	15059128	15059204	LOC101108001
20	15059128	15059204	0.35398	20	15059128	15059204	LOC101108001
20	15059308	15059497	0.35398	20	15059308	15059497	LOC101108001
20	15059989	15060044	0.35398	20	15059989	15060044	LOC101108001
20	15060742	15060895	0.35398	20	15060742	15060895	LOC101108001
20	15061056	15061245	0.35398	20	15061056	15061245	LOC101108001
20	15062423	15062509	0.35398	20	15062423	15062509	LOC101108001
20	15064342	15064613	0.35398	20	15064342	15064613	LOC101108001
20	15065161	15065297	0.35398	20	15065161	15065297	LOC101108001
20	15066200	15066325	0.35398	20	15066200	15066325	LOC101108001
20	15068473	15068739	0.35398	20	15068473	15068739	LOC101108001
20	15069554	15069883	0.35398	20	15069554	15069883	LOC101108001
20	15059128	15059204	0.35398	20	15059128	15059204	LOC101108001
20	15059308	15059497	0.35398	20	15059308	15059497	LOC101108001
20	15059989	15060044	0.35398	20	15059989	15060044	LOC101108001
20	15060742	15060895	0.35398	20	15060742	15060895	LOC101108001
20	15061056	15061245	0.35398	20	15061056	15061245	LOC101108001
20	15062423	15062509	0.35398	20	15062423	15062509	LOC101108001
20	15064342	15064613	0.35398	20	15064342	15064613	LOC101108001
20	15065161	15065297	0.35398	20	15065161	15065297	LOC101108001
20	15066200	15066325	0.35398	20	15066200	15066325	LOC101108001
20	15068473	15068739	0.35398	20	15068473	15068739	LOC101108001
20	15069554	15069883	0.35398	20	15069554	15069883	LOC101108001
20	15069554	15069883	0.35398	20	15069554	15069883	LOC101108001
20	15068473	15068739	0.35398	20	15068473	15068739	LOC101108001
20	15066200	15066325	0.35398	20	15066200	15066325	LOC101108001
20	15065161	15065297	0.35398	20	15065161	15065297	LOC101108001
20	15059128	15059204	0.35398	20	15059128	15059204	LOC101108001
20	15059308	15059497	0.35398	20	15059308	15059497	LOC101108001
20	15059989	15060044	0.35398	20	15059989	15060044	LOC101108001
20	15060742	15060895	0.35398	20	15060742	15060895	LOC101108001
20	15061056	15061245	0.35398	20	15061056	15061245	LOC101108001
20	15062423	15062509	0.35398	20	15062423	15062509	LOC101108001
20	15064342	15064613	0.35398	20	15064342	15064613	LOC101108001
20	15065161	15065297	0.35398	20	15065161	15065297	LOC101108001
20	15066200	15066325	0.35398	20	15066200	15066325	LOC101108001
20	15068473	15068739	0.35398	20	15068473	15068739	LOC101108001
20	15069554	15069883	0.35398	20	15069554	15069883	LOC101108001
20	15059128	15059204	0.35398	20	15059128	15059204	LOC101108001
20	15059308	15059497	0.35398	20	15059308	15059497	LOC101108001
20	15059989	15060044	0.35398	20	15059989	15060044	LOC101108001
20	15060742	15060895	0.35398	20	15060742	15060895	LOC101108001
20	15061056	15061245	0.35398	20	15061056	15061245	LOC101108001
20	15062423	15062509	0.35398	20	15062423	15062509	LOC101108001
20	15064342	15064613	0.35398	20	15064342	15064613	LOC101108001
20	15065161	15065297	0.35398	20	15065161	15065297	LOC101108001
20	15066200	15066325	0.35398	20	15066200	15066325	LOC101108001
20	15068473	15068739	0.35398	20	15068473	15068739	LOC101108001
20	15069554	15069883	0.35398	20	15069554	15069883	LOC101108001
20	15059128	15059204	0.35398	20	15059128	15059204	LOC101108001
20	15059308	15059497	0.35398	20	15059308	15059497	LOC101108001
20	15059989	15060044	0.35398	20	15059989	15060044	LOC101108001
20	15060742	15060895	0.35398	20	15060742	15060895	LOC101108001
20	15061056	15061245	0.35398	20	15061056	15061245	LOC101108001
20	15062423	15062509	0.35398	20	15062423	15062509	LOC101108001
20	15064342	15064613	0.35398	20	15064342	15064613	LOC101108001
20	15065161	15065297	0.35398	20	15065161	15065297	LOC101108001
20	15066200	15066325	0.35398	20	15066200	15066325	LOC101108001
20	15059128	15059204	0.35398	20	15059128	15059204	LOC101108001
20	15059308	15059497	0.35398	20	15059308	15059497	LOC101108001
20	15059989	15060044	0.35398	20	15059989	15060044	LOC101108001
20	15060742	15060895	0.35398	20	15060742	15060895	LOC101108001
20	15061056	15061245	0.35398	20	15061056	15061245	LOC101108001
20	15062423	15062509	0.35398	20	15062423	15062509	LOC101108001
20	15064342	15064613	0.35398	20	15064342	15064613	LOC101108001
20	15068473	15068739	0.35398	20	15068473	15068739	LOC101108001
20	15069554	15069883	0.35398	20	15069554	15069883	LOC101108001
20	15085326	15085387	0.35398	20	15085326	15085387	LOC101108001
20	15075208	15075271	0.35398	20	15075208	15075271	LOC101108001
20	15076808	15077027	0.35398	20	15076808	15077027	LOC101108001
20	15077350	15077475	0.35398	20	15077350	15077475	LOC101108001
20	15079531	15079703	0.35398	20	15079531	15079703	LOC101108001
20	15080288	15080444	0.35398	20	15080288	15080444	LOC101108001
20	15082099	15082303	0.35398	20	15082099	15082303	LOC101108001
20	15082391	15082487	0.35398	20	15082391	15082487	LOC101108001
20	15082956	15083074	0.35398	20	15082956	15083074	LOC101108001
20	15083337	15083454	0.35398	20	15083337	15083454	LOC101108001
20	15083895	15084093	0.35398	20	15083895	15084093	LOC101108001
20	15084607	15084811	0.35398	20	15084607	15084811	LOC101108001
20	15082391	15082487	0.35398	20	15082391	15082487	LOC101108001
20	15082956	15083074	0.35398	20	15082956	15083074	LOC101108001
20	15083337	15083454	0.35398	20	15083337	15083454	LOC101108001
20	15083895	15084093	0.35398	20	15083895	15084093	LOC101108001
20	15084607	15084811	0.35398	20	15084607	15084811	LOC101108001
20	15085326	15085387	0.35398	20	15085326	15085387	LOC101108001
20	15085326	15085387	0.35398	20	15085326	15085387	LOC101108001
20	15085326	15085387	0.35398	20	15085326	15085387	LOC101108001
20	15084607	15084811	0.35398	20	15084607	15084811	LOC101108001
20	15083895	15084093	0.35398	20	15083895	15084093	LOC101108001
20	15083337	15083454	0.35398	20	15083337	15083454	LOC101108001
20	15082956	15083074	0.35398	20	15082956	15083074	LOC101108001
20	15082391	15082487	0.35398	20	15082391	15082487	LOC101108001
20	15082099	15082303	0.35398	20	15082099	15082303	LOC101108001
20	15080288	15080444	0.35398	20	15080288	15080444	LOC101108001
20	15079531	15079703	0.35398	20	15079531	15079703	LOC101108001
20	15077350	15077475	0.35398	20	15077350	15077475	LOC101108001
20	15076808	15077027	0.35398	20	15076808	15077027	LOC101108001
20	15075208	15075271	0.35398	20	15075208	15075271	LOC101108001
20	15075208	15075271	0.35398	20	15075208	15075271	LOC101108001
20	15076808	15077027	0.35398	20	15076808	15077027	LOC101108001
20	15077419	15077475	0.35398	20	15077419	15077475	LOC101108001
20	15079531	15079703	0.35398	20	15079531	15079703	LOC101108001
20	15080288	15080444	0.35398	20	15080288	15080444	LOC101108001
20	15082099	15082303	0.35398	20	15082099	15082303	LOC101108001
20	15082391	15082487	0.35398	20	15082391	15082487	LOC101108001
20	15075208	15075271	0.35398	20	15075208	15075271	LOC101108001
20	15076808	15077027	0.35398	20	15076808	15077027	LOC101108001
20	15077350	15077475	0.35398	20	15077350	15077475	LOC101108001
20	15079531	15079703	0.35398	20	15079531	15079703	LOC101108001
20	15080288	15080444	0.35398	20	15080288	15080444	LOC101108001
20	15082099	15082303	0.35398	20	15082099	15082303	LOC101108001
20	15082391	15082487	0.35398	20	15082391	15082487	LOC101108001
20	15082956	15083074	0.35398	20	15082956	15083074	LOC101108001
20	15083337	15083455	0.35398	20	15083337	15083455	LOC101108001
20	15082956	15083074	0.35398	20	15082956	15083074	LOC101108001
20	15083337	15083454	0.35398	20	15083337	15083454	LOC101108001
20	15083895	15084093	0.35398	20	15083895	15084093	LOC101108001
20	15084607	15084811	0.35398	20	15084607	15084811	LOC101108001
20	15085326	15085387	0.35398	20	15085326	15085387	LOC101108001
20	15075208	15075271	0.35398	20	15075208	15075271	LOC101108001
20	15076808	15077027	0.35398	20	15076808	15077027	LOC101108001
20	15077350	15077475	0.35398	20	15077350	15077475	LOC101108001
20	15085326	15085387	0.35398	20	15085326	15085387	LOC101108001
20	15079531	15079703	0.35398	20	15079531	15079703	LOC101108001
20	15080288	15080444	0.35398	20	15080288	15080444	LOC101108001
20	15082099	15082303	0.35398	20	15082099	15082303	LOC101108001
20	15082391	15082487	0.35398	20	15082391	15082487	LOC101108001
20	15082956	15083074	0.35398	20	15082956	15083074	LOC101108001
20	15083337	15083454	0.35398	20	15083337	15083454	LOC101108001
20	15083895	15084093	0.35398	20	15083895	15084093	LOC101108001
20	15084607	15084811	0.35398	20	15084607	15084811	LOC101108001
20	15085326	15085387	0.35398	20	15085326	15085387	LOC101108001
20	15084607	15084811	0.35398	20	15084607	15084811	LOC101108001
20	15083895	15084093	0.35398	20	15083895	15084093	LOC101108001
20	15083337	15083454	0.35398	20	15083337	15083454	LOC101108001
20	15082956	15083074	0.35398	20	15082956	15083074	LOC101108001
20	15082391	15082487	0.35398	20	15082391	15082487	LOC101108001
20	15082099	15082303	0.35398	20	15082099	15082303	LOC101108001
20	15080288	15080444	0.35398	20	15080288	15080444	LOC101108001
20	15079531	15079703	0.35398	20	15079531	15079703	LOC101108001
20	15077350	15077475	0.35398	20	15077350	15077475	LOC101108001
20	15076808	15077027	0.35398	20	15076808	15077027	LOC101108001
20	15075208	15075271	0.35398	20	15075208	15075271	LOC101108001
20	15075208	15075271	0.35398	20	15075208	15075271	LOC101108001
20	15076808	15077027	0.35398	20	15076808	15077027	LOC101108001
20	15077350	15077475	0.35398	20	15077350	15077475	LOC101108001
20	15079531	15079703	0.35398	20	15079531	15079703	LOC101108001
20	15080288	15080444	0.35398	20	15080288	15080444	LOC101108001
20	15082099	15082303	0.35398	20	15082099	15082303	LOC101108001
20	15082391	15082487	0.35398	20	15082391	15082487	LOC101108001
20	15082956	15083074	0.35398	20	15082956	15083074	LOC101108001
20	15083337	15083454	0.35398	20	15083337	15083454	LOC101108001
20	15083895	15084093	0.35398	20	15083895	15084093	LOC101108001
20	15084607	15084811	0.35398	20	15084607	15084811	LOC101108001
20	15085326	15085387	0.35398	20	15085326	15085387	LOC101108001
20	15075208	15075271	0.35398	20	15075208	15075271	LOC101108001
20	15076808	15077027	0.35398	20	15076808	15077027	LOC101108001
20	15077350	15077475	0.35398	20	15077350	15077475	LOC101108001
20	15079531	15079703	0.35398	20	15079531	15079703	LOC101108001
20	15080288	15080444	0.35398	20	15080288	15080444	LOC101108001
20	15082099	15082303	0.35398	20	15082099	15082303	LOC101108001
20	15075208	15075271	0.35398	20	15075208	15075271	LOC101108001
20	15076808	15077027	0.35398	20	15076808	15077027	LOC101108001
20	15077350	15077475	0.35398	20	15077350	15077475	LOC101108001
20	15079531	15079703	0.35398	20	15079531	15079703	LOC101108001
20	15080288	15080444	0.35398	20	15080288	15080444	LOC101108001
20	15082099	15082303	0.35398	20	15082099	15082303	LOC101108001
20	15082391	15082487	0.35398	20	15082391	15082487	LOC101108001
20	15082956	15083074	0.35398	20	15082956	15083074	LOC101108001
20	15083337	15083454	0.35398	20	15083337	15083454	LOC101108001
20	15083895	15084093	0.35398	20	15083895	15084093	LOC101108001
20	15084607	15084811	0.35398	20	15084607	15084811	LOC101108001
20	15102027	15102040	0.35398	20	15102027	15102040	TREM2
20	15102123	15102316	0.35398	20	15102123	15102316	TREM2
20	15103080	15103170	0.35398	20	15103080	15103170	TREM2
20	15104538	15104900	0.35398	20	15104538	15104900	TREM2
20	15097924	15097966	0.35398	20	15097924	15097966	TREML1
20	15097405	15097737	0.35398	20	15097405	15097737	TREML1
20	15095317	15095434	0.35398	20	15095317	15095434	TREML1
20	15097405	15097737	0.35398	20	15097405	15097737	TREML1
20	15095317	15095434	0.35398	20	15095317	15095434	TREML1
20	15094844	15094932	0.35398	20	15094844	15094932	TREML1
20	15094299	15094351	0.35398	20	15094299	15094351	TREML1
20	15093628	15093939	0.35398	20	15093628	15093939	TREML1
20	15097924	15097966	0.35398	20	15097924	15097966	TREML1
20	15094844	15094929	0.35398	20	15094844	15094929	TREML1
20	15094299	15094351	0.35398	20	15094299	15094351	TREML1
20	15093628	15093939	0.35398	20	15093628	15093939	TREML1
20	15106364	15106403	0.35398	20	15106364	15106403	TREM2
20	15135402	15135478	0.35398	20	15135402	15135478	TREML2
20	15136907	15137327	0.35398	20	15136907	15137327	TREML2
20	15135759	15135865	0.35398	20	15135759	15135865	TREML2
20	15139973	15140293	0.35398	20	15139973	15140293	TREML2
20	15142366	15142426	0.35398	20	15142366	15142426	TREML2
20	15037257	15037388	0.35398	20	15037257	15037388	NFYA
20	15027763	15027837	0.35398	20	15027763	15027837	NFYA
20	15027763	15027837	0.35398	20	15027763	15027837	NFYA
20	15029429	15029509	0.35398	20	15029429	15029509	NFYA
20	15032269	15032415	0.35398	20	15032269	15032415	NFYA
20	15037257	15037388	0.35398	20	15037257	15037388	NFYA
20	15037595	15037700	0.35398	20	15037595	15037700	NFYA
20	15038768	15038940	0.35398	20	15038768	15038940	NFYA
20	15039961	15040134	0.35398	20	15039961	15040134	NFYA
20	15039961	15040134	0.35398	20	15039961	15040134	NFYA
20	15038786	15038940	0.35398	20	15038786	15038940	NFYA
20	15037595	15037700	0.35398	20	15037595	15037700	NFYA
20	15037257	15037388	0.35398	20	15037257	15037388	NFYA
20	15032287	15032415	0.35398	20	15032287	15032415	NFYA
20	15039961	15040134	0.35398	20	15039961	15040134	NFYA
20	15038786	15038940	0.35398	20	15038786	15038940	NFYA
20	15037595	15037700	0.35398	20	15037595	15037700	NFYA
20	15032269	15032415	0.35398	20	15032269	15032415	NFYA
20	15027763	15027837	0.35398	20	15027763	15027837	NFYA
20	15039961	15040134	0.35398	20	15039961	15040134	NFYA
20	15038786	15038940	0.35398	20	15038786	15038940	NFYA
20	15037595	15037700	0.35398	20	15037595	15037700	NFYA
20	15037257	15037388	0.35398	20	15037257	15037388	NFYA
20	15032269	15032415	0.35398	20	15032269	15032415	NFYA
20	15029426	15029512	0.35398	20	15029426	15029512	NFYA
20	15027763	15027837	0.35398	20	15027763	15027837	NFYA
20	15039961	15040134	0.35398	20	15039961	15040134	NFYA
20	15038768	15038940	0.35398	20	15038768	15038940	NFYA
20	15037595	15037700	0.35398	20	15037595	15037700	NFYA
20	15037257	15037388	0.35398	20	15037257	15037388	NFYA
20	15032269	15032415	0.35398	20	15032269	15032415	NFYA
20	15029426	15029512	0.35398	20	15029426	15029512	NFYA
20	15027763	15027837	0.35398	20	15027763	15027837	NFYA
20	15039961	15040134	0.35398	20	15039961	15040134	NFYA
20	15038768	15038940	0.35398	20	15038768	15038940	NFYA
20	15037595	15037700	0.35398	20	15037595	15037700	NFYA
20	15037257	15037388	0.35398	20	15037257	15037388	NFYA
20	15032269	15032415	0.35398	20	15032269	15032415	NFYA
20	15027763	15027837	0.35398	20	15027763	15027837	NFYA
20	15029426	15029509	0.35398	20	15029426	15029509	NFYA
20	15032269	15032415	0.35398	20	15032269	15032415	NFYA
20	15037257	15037388	0.35398	20	15037257	15037388	NFYA
20	15037595	15037700	0.35398	20	15037595	15037700	NFYA
20	15038768	15038940	0.35398	20	15038768	15038940	NFYA
20	15039961	15040134	0.35398	20	15039961	15040134	NFYA
20	15027763	15027837	0.35398	20	15027763	15027837	NFYA
20	15029429	15029512	0.35398	20	15029429	15029512	NFYA
20	15032269	15032415	0.35398	20	15032269	15032415	NFYA
20	15037257	15037388	0.35398	20	15037257	15037388	NFYA
20	15037595	15037700	0.35398	20	15037595	15037700	NFYA
20	15038768	15038940	0.35398	20	15038768	15038940	NFYA
20	15039961	15040134	0.35398	20	15039961	15040134	NFYA
20	15039961	15040134	0.35398	20	15039961	15040134	NFYA
20	15038768	15038940	0.35398	20	15038768	15038940	NFYA
20	15037595	15037700	0.35398	20	15037595	15037700	NFYA
20	15037257	15037388	0.35398	20	15037257	15037388	NFYA
20	15032269	15032415	0.35398	20	15032269	15032415	NFYA
20	15029426	15029512	0.35398	20	15029426	15029512	NFYA
20	15027763	15027837	0.35398	20	15027763	15027837	NFYA
20	15048524	15048614	0.35398	20	15048524	15048614	LOC101108001
20	15051194	15051232	0.35398	20	15051194	15051232	LOC101108001
20	15051989	15052132	0.35398	20	15051989	15052132	LOC101108001
20	15054141	15054346	0.35398	20	15054141	15054346	LOC101108001
20	15054624	15054899	0.35398	20	15054624	15054899	LOC101108001
20	15055488	15055679	0.35398	20	15055488	15055679	LOC101108001
20	15056063	15056184	0.35398	20	15056063	15056184	LOC101108001
20	15047896	15047989	0.35398	20	15047896	15047989	LOC101108001
20	15048510	15048614	0.35398	20	15048510	15048614	LOC101108001
20	15051194	15051232	0.35398	20	15051194	15051232	LOC101108001
20	15051989	15052132	0.35398	20	15051989	15052132	LOC101108001
20	15054141	15054346	0.35398	20	15054141	15054346	LOC101108001
20	15054624	15054899	0.35398	20	15054624	15054899	LOC101108001
20	15055488	15055679	0.35398	20	15055488	15055679	LOC101108001
20	15056063	15056184	0.35398	20	15056063	15056184	LOC101108001
20	15056063	15056184	0.35398	20	15056063	15056184	LOC101108001
20	15055488	15055679	0.35398	20	15055488	15055679	LOC101108001
20	15054879	15054899	0.35398	20	15054879	15054899	LOC101108001
20	15047896	15047989	0.35398	20	15047896	15047989	LOC101108001
20	15048510	15048614	0.35398	20	15048510	15048614	LOC101108001
20	15051194	15051232	0.35398	20	15051194	15051232	LOC101108001
20	15051989	15052132	0.35398	20	15051989	15052132	LOC101108001
20	15054141	15054346	0.35398	20	15054141	15054346	LOC101108001
20	15054624	15054899	0.35398	20	15054624	15054899	LOC101108001
20	15055488	15055679	0.35398	20	15055488	15055679	LOC101108001
20	15056063	15056184	0.35398	20	15056063	15056184	LOC101108001
20	15047896	15047989	0.35398	20	15047896	15047989	LOC101108001
20	15048510	15048614	0.35398	20	15048510	15048614	LOC101108001
20	15051194	15051232	0.35398	20	15051194	15051232	LOC101108001
20	15051989	15052132	0.35398	20	15051989	15052132	LOC101108001
20	15054141	15054346	0.35398	20	15054141	15054346	LOC101108001
20	15054624	15054714	0.35398	20	15054624	15054714	LOC101108001
20	15054811	15054899	0.35398	20	15054811	15054899	LOC101108001
20	15055488	15055679	0.35398	20	15055488	15055679	LOC101108001
20	15056063	15056184	0.35398	20	15056063	15056184	LOC101108001
20	15048524	15048614	0.35398	20	15048524	15048614	LOC101108001
20	15051194	15051232	0.35398	20	15051194	15051232	LOC101108001
20	15051989	15052132	0.35398	20	15051989	15052132	LOC101108001
20	15054141	15054346	0.35398	20	15054141	15054346	LOC101108001
20	15054624	15054899	0.35398	20	15054624	15054899	LOC101108001
20	15055488	15055679	0.35398	20	15055488	15055679	LOC101108001
20	15056063	15056184	0.35398	20	15056063	15056184	LOC101108001
20	15047896	15047989	0.35398	20	15047896	15047989	LOC101108001
20	15048510	15048614	0.35398	20	15048510	15048614	LOC101108001
20	15051194	15051232	0.35398	20	15051194	15051232	LOC101108001
20	15051989	15052132	0.35398	20	15051989	15052132	LOC101108001
20	15054141	15054346	0.35398	20	15054141	15054346	LOC101108001
20	15054624	15054899	0.35398	20	15054624	15054899	LOC101108001
20	15055488	15055679	0.35398	20	15055488	15055679	LOC101108001
20	15056063	15056184	0.35398	20	15056063	15056184	LOC101108001
20	15054305	15054346	0.35398	20	15054305	15054346	LOC101108001
20	15054624	15054899	0.35398	20	15054624	15054899	LOC101108001
20	15055488	15055679	0.35398	20	15055488	15055679	LOC101108001
20	15056063	15056184	0.35398	20	15056063	15056184	LOC101108001
20	15048524	15048614	0.35398	20	15048524	15048614	LOC101108001
20	15051194	15051232	0.35398	20	15051194	15051232	LOC101108001
20	15051989	15052132	0.35398	20	15051989	15052132	LOC101108001
20	15054141	15054346	0.35398	20	15054141	15054346	LOC101108001
20	15054624	15054899	0.35398	20	15054624	15054899	LOC101108001
20	15055488	15055679	0.35398	20	15055488	15055679	LOC101108001
20	15056063	15056184	0.35398	20	15056063	15056184	LOC101108001
20	15041138	15041239	0.35398	20	15041138	15041239	NFYA
20	15043537	15043587	0.35398	20	15043537	15043587	NFYA
20	15041138	15041239	0.35398	20	15041138	15041239	NFYA
20	15043537	15043587	0.35398	20	15043537	15043587	NFYA
20	15041138	15041239	0.35398	20	15041138	15041239	NFYA
20	15043537	15043587	0.35398	20	15043537	15043587	NFYA
20	15041138	15041239	0.35398	20	15041138	15041239	NFYA
20	15043537	15043587	0.35398	20	15043537	15043587	NFYA
20	15041138	15041239	0.35398	20	15041138	15041239	NFYA
20	15043537	15043587	0.35398	20	15043537	15043587	NFYA
20	15041138	15041239	0.35398	20	15041138	15041239	NFYA
20	15043537	15043587	0.35398	20	15043537	15043587	NFYA
20	15041138	15041239	0.35398	20	15041138	15041239	NFYA
20	15043537	15043587	0.35398	20	15043537	15043587	NFYA
20	15041138	15041239	0.35398	20	15041138	15041239	NFYA
20	15043537	15043587	0.35398	20	15043537	15043587	NFYA
20	15041138	15041239	0.35398	20	15041138	15041239	NFYA
20	15043537	15043587	0.35398	20	15043537	15043587	NFYA
20	15059128	15059204	0.35398	20	15059128	15059204	LOC101108001
20	15059308	15059497	0.35398	20	15059308	15059497	LOC101108001
20	15059989	15060044	0.35398	20	15059989	15060044	LOC101108001
20	15060742	15060895	0.35398	20	15060742	15060895	LOC101108001
20	15061056	15061245	0.35398	20	15061056	15061245	LOC101108001
20	15062423	15062509	0.35398	20	15062423	15062509	LOC101108001
20	15064342	15064613	0.35398	20	15064342	15064613	LOC101108001
20	15065161	15065297	0.35398	20	15065161	15065297	LOC101108001
20	15066200	15066325	0.35398	20	15066200	15066325	LOC101108001
20	15068473	15068739	0.35398	20	15068473	15068739	LOC101108001
20	15069554	15069883	0.35398	20	15069554	15069883	LOC101108001
20	15059128	15059204	0.35398	20	15059128	15059204	LOC101108001
20	15059308	15059497	0.35398	20	15059308	15059497	LOC101108001
20	15059989	15060044	0.35398	20	15059989	15060044	LOC101108001
20	15060742	15060895	0.35398	20	15060742	15060895	LOC101108001
20	15061056	15061245	0.35398	20	15061056	15061245	LOC101108001
20	15062423	15062509	0.35398	20	15062423	15062509	LOC101108001
20	15064342	15064613	0.35398	20	15064342	15064613	LOC101108001
20	15065161	15065297	0.35398	20	15065161	15065297	LOC101108001
20	15066200	15066325	0.35398	20	15066200	15066325	LOC101108001
20	15068473	15068739	0.35398	20	15068473	15068739	LOC101108001
20	15069554	15069883	0.35398	20	15069554	15069883	LOC101108001
20	15069554	15069883	0.35398	20	15069554	15069883	LOC101108001
20	15068473	15068739	0.35398	20	15068473	15068739	LOC101108001
20	15066200	15066325	0.35398	20	15066200	15066325	LOC101108001
20	15065161	15065297	0.35398	20	15065161	15065297	LOC101108001
20	15064342	15064613	0.35398	20	15064342	15064613	LOC101108001
20	15062423	15062509	0.35398	20	15062423	15062509	LOC101108001
20	15061056	15061245	0.35398	20	15061056	15061245	LOC101108001
20	15060742	15060895	0.35398	20	15060742	15060895	LOC101108001
20	15059989	15060044	0.35398	20	15059989	15060044	LOC101108001
20	15059308	15059497	0.35398	20	15059308	15059497	LOC101108001
20	15059128	15059204	0.35398	20	15059128	15059204	LOC101108001
20	15059128	15059204	0.35398	20	15059128	15059204	LOC101108001
20	15059308	15059497	0.35398	20	15059308	15059497	LOC101108001
20	15059989	15060044	0.35398	20	15059989	15060044	LOC101108001
20	15060742	15060895	0.35398	20	15060742	15060895	LOC101108001
20	15061056	15061245	0.35398	20	15061056	15061245	LOC101108001
20	15062423	15062509	0.35398	20	15062423	15062509	LOC101108001
20	15064342	15064613	0.35398	20	15064342	15064613	LOC101108001
20	15065161	15065297	0.35398	20	15065161	15065297	LOC101108001
20	15066200	15066325	0.35398	20	15066200	15066325	LOC101108001
20	15068473	15068739	0.35398	20	15068473	15068739	LOC101108001
20	15069554	15069883	0.35398	20	15069554	15069883	LOC101108001
20	15059128	15059204	0.35398	20	15059128	15059204	LOC101108001
20	15059308	15059497	0.35398	20	15059308	15059497	LOC101108001
20	15059989	15060044	0.35398	20	15059989	15060044	LOC101108001
20	15060742	15060895	0.35398	20	15060742	15060895	LOC101108001
20	15061056	15061245	0.35398	20	15061056	15061245	LOC101108001
20	15062423	15062509	0.35398	20	15062423	15062509	LOC101108001
20	15064342	15064613	0.35398	20	15064342	15064613	LOC101108001
20	15065161	15065297	0.35398	20	15065161	15065297	LOC101108001
20	15066200	15066325	0.35398	20	15066200	15066325	LOC101108001
20	15068473	15068739	0.35398	20	15068473	15068739	LOC101108001
20	15069554	15069883	0.35398	20	15069554	15069883	LOC101108001
20	15069554	15069883	0.35398	20	15069554	15069883	LOC101108001
20	15068473	15068739	0.35398	20	15068473	15068739	LOC101108001
20	15066200	15066325	0.35398	20	15066200	15066325	LOC101108001
20	15065161	15065297	0.35398	20	15065161	15065297	LOC101108001
20	15059128	15059204	0.35398	20	15059128	15059204	LOC101108001
20	15059308	15059497	0.35398	20	15059308	15059497	LOC101108001
20	15059989	15060044	0.35398	20	15059989	15060044	LOC101108001
20	15060742	15060895	0.35398	20	15060742	15060895	LOC101108001
20	15061056	15061245	0.35398	20	15061056	15061245	LOC101108001
20	15062423	15062509	0.35398	20	15062423	15062509	LOC101108001
20	15064342	15064613	0.35398	20	15064342	15064613	LOC101108001
20	15065161	15065297	0.35398	20	15065161	15065297	LOC101108001
20	15066200	15066325	0.35398	20	15066200	15066325	LOC101108001
20	15068473	15068739	0.35398	20	15068473	15068739	LOC101108001
20	15069554	15069883	0.35398	20	15069554	15069883	LOC101108001
20	15059128	15059204	0.35398	20	15059128	15059204	LOC101108001
20	15059308	15059497	0.35398	20	15059308	15059497	LOC101108001
20	15059989	15060044	0.35398	20	15059989	15060044	LOC101108001
20	15060742	15060895	0.35398	20	15060742	15060895	LOC101108001
20	15061056	15061245	0.35398	20	15061056	15061245	LOC101108001
20	15062423	15062509	0.35398	20	15062423	15062509	LOC101108001
20	15064342	15064613	0.35398	20	15064342	15064613	LOC101108001
20	15065161	15065297	0.35398	20	15065161	15065297	LOC101108001
20	15066200	15066325	0.35398	20	15066200	15066325	LOC101108001
20	15068473	15068739	0.35398	20	15068473	15068739	LOC101108001
20	15069554	15069883	0.35398	20	15069554	15069883	LOC101108001
20	15059128	15059204	0.35398	20	15059128	15059204	LOC101108001
20	15059308	15059497	0.35398	20	15059308	15059497	LOC101108001
20	15059989	15060044	0.35398	20	15059989	15060044	LOC101108001
20	15060742	15060895	0.35398	20	15060742	15060895	LOC101108001
20	15061056	15061245	0.35398	20	15061056	15061245	LOC101108001
20	15062423	15062509	0.35398	20	15062423	15062509	LOC101108001
20	15064342	15064613	0.35398	20	15064342	15064613	LOC101108001
20	15065161	15065297	0.35398	20	15065161	15065297	LOC101108001
20	15066200	15066325	0.35398	20	15066200	15066325	LOC101108001
20	15059128	15059204	0.35398	20	15059128	15059204	LOC101108001
20	15059308	15059497	0.35398	20	15059308	15059497	LOC101108001
20	15059989	15060044	0.35398	20	15059989	15060044	LOC101108001
20	15060742	15060895	0.35398	20	15060742	15060895	LOC101108001
20	15061056	15061245	0.35398	20	15061056	15061245	LOC101108001
20	15062423	15062509	0.35398	20	15062423	15062509	LOC101108001
20	15064342	15064613	0.35398	20	15064342	15064613	LOC101108001
20	15068473	15068739	0.35398	20	15068473	15068739	LOC101108001
20	15069554	15069883	0.35398	20	15069554	15069883	LOC101108001
20	15085326	15085387	0.35398	20	15085326	15085387	LOC101108001
20	15075208	15075271	0.35398	20	15075208	15075271	LOC101108001
20	15076808	15077027	0.35398	20	15076808	15077027	LOC101108001
20	15077350	15077475	0.35398	20	15077350	15077475	LOC101108001
20	15079531	15079703	0.35398	20	15079531	15079703	LOC101108001
20	15080288	15080444	0.35398	20	15080288	15080444	LOC101108001
20	15082099	15082303	0.35398	20	15082099	15082303	LOC101108001
20	15082391	15082487	0.35398	20	15082391	15082487	LOC101108001
20	15082956	15083074	0.35398	20	15082956	15083074	LOC101108001
20	15083337	15083454	0.35398	20	15083337	15083454	LOC101108001
20	15083895	15084093	0.35398	20	15083895	15084093	LOC101108001
20	15084607	15084811	0.35398	20	15084607	15084811	LOC101108001
20	15082391	15082487	0.35398	20	15082391	15082487	LOC101108001
20	15082956	15083074	0.35398	20	15082956	15083074	LOC101108001
20	15083337	15083454	0.35398	20	15083337	15083454	LOC101108001
20	15083895	15084093	0.35398	20	15083895	15084093	LOC101108001
20	15084607	15084811	0.35398	20	15084607	15084811	LOC101108001
20	15085326	15085387	0.35398	20	15085326	15085387	LOC101108001
20	15085326	15085387	0.35398	20	15085326	15085387	LOC101108001
20	15085326	15085387	0.35398	20	15085326	15085387	LOC101108001
20	15084607	15084811	0.35398	20	15084607	15084811	LOC101108001
20	15083895	15084093	0.35398	20	15083895	15084093	LOC101108001
20	15083337	15083454	0.35398	20	15083337	15083454	LOC101108001
20	15082956	15083074	0.35398	20	15082956	15083074	LOC101108001
20	15082391	15082487	0.35398	20	15082391	15082487	LOC101108001
20	15082099	15082303	0.35398	20	15082099	15082303	LOC101108001
20	15080288	15080444	0.35398	20	15080288	15080444	LOC101108001
20	15079531	15079703	0.35398	20	15079531	15079703	LOC101108001
20	15077350	15077475	0.35398	20	15077350	15077475	LOC101108001
20	15076808	15077027	0.35398	20	15076808	15077027	LOC101108001
20	15075208	15075271	0.35398	20	15075208	15075271	LOC101108001
20	15075208	15075271	0.35398	20	15075208	15075271	LOC101108001
20	15076808	15077027	0.35398	20	15076808	15077027	LOC101108001
20	15077419	15077475	0.35398	20	15077419	15077475	LOC101108001
20	15079531	15079703	0.35398	20	15079531	15079703	LOC101108001
20	15080288	15080444	0.35398	20	15080288	15080444	LOC101108001
20	15082099	15082303	0.35398	20	15082099	15082303	LOC101108001
20	15082391	15082487	0.35398	20	15082391	15082487	LOC101108001
20	15075208	15075271	0.35398	20	15075208	15075271	LOC101108001
20	15076808	15077027	0.35398	20	15076808	15077027	LOC101108001
20	15077350	15077475	0.35398	20	15077350	15077475	LOC101108001
20	15079531	15079703	0.35398	20	15079531	15079703	LOC101108001
20	15080288	15080444	0.35398	20	15080288	15080444	LOC101108001
20	15082099	15082303	0.35398	20	15082099	15082303	LOC101108001
20	15082391	15082487	0.35398	20	15082391	15082487	LOC101108001
20	15082956	15083074	0.35398	20	15082956	15083074	LOC101108001
20	15083337	15083455	0.35398	20	15083337	15083455	LOC101108001
20	15082956	15083074	0.35398	20	15082956	15083074	LOC101108001
20	15083337	15083454	0.35398	20	15083337	15083454	LOC101108001
20	15083895	15084093	0.35398	20	15083895	15084093	LOC101108001
20	15084607	15084811	0.35398	20	15084607	15084811	LOC101108001
20	15085326	15085387	0.35398	20	15085326	15085387	LOC101108001
20	15075208	15075271	0.35398	20	15075208	15075271	LOC101108001
20	15076808	15077027	0.35398	20	15076808	15077027	LOC101108001
20	15077350	15077475	0.35398	20	15077350	15077475	LOC101108001
20	15085326	15085387	0.35398	20	15085326	15085387	LOC101108001
20	15079531	15079703	0.35398	20	15079531	15079703	LOC101108001
20	15080288	15080444	0.35398	20	15080288	15080444	LOC101108001
20	15082099	15082303	0.35398	20	15082099	15082303	LOC101108001
20	15082391	15082487	0.35398	20	15082391	15082487	LOC101108001
20	15082956	15083074	0.35398	20	15082956	15083074	LOC101108001
20	15083337	15083454	0.35398	20	15083337	15083454	LOC101108001
20	15083895	15084093	0.35398	20	15083895	15084093	LOC101108001
20	15084607	15084811	0.35398	20	15084607	15084811	LOC101108001
20	15085326	15085387	0.35398	20	15085326	15085387	LOC101108001
20	15084607	15084811	0.35398	20	15084607	15084811	LOC101108001
20	15083895	15084093	0.35398	20	15083895	15084093	LOC101108001
20	15083337	15083454	0.35398	20	15083337	15083454	LOC101108001
20	15082956	15083074	0.35398	20	15082956	15083074	LOC101108001
20	15082391	15082487	0.35398	20	15082391	15082487	LOC101108001
20	15082099	15082303	0.35398	20	15082099	15082303	LOC101108001
20	15080288	15080444	0.35398	20	15080288	15080444	LOC101108001
20	15079531	15079703	0.35398	20	15079531	15079703	LOC101108001
20	15077350	15077475	0.35398	20	15077350	15077475	LOC101108001
20	15076808	15077027	0.35398	20	15076808	15077027	LOC101108001
20	15075208	15075271	0.35398	20	15075208	15075271	LOC101108001
20	15075208	15075271	0.35398	20	15075208	15075271	LOC101108001
20	15076808	15077027	0.35398	20	15076808	15077027	LOC101108001
20	15077350	15077475	0.35398	20	15077350	15077475	LOC101108001
20	15079531	15079703	0.35398	20	15079531	15079703	LOC101108001
20	15080288	15080444	0.35398	20	15080288	15080444	LOC101108001
20	15082099	15082303	0.35398	20	15082099	15082303	LOC101108001
20	15082391	15082487	0.35398	20	15082391	15082487	LOC101108001
20	15082956	15083074	0.35398	20	15082956	15083074	LOC101108001
20	15083337	15083454	0.35398	20	15083337	15083454	LOC101108001
20	15083895	15084093	0.35398	20	15083895	15084093	LOC101108001
20	15084607	15084811	0.35398	20	15084607	15084811	LOC101108001
20	15085326	15085387	0.35398	20	15085326	15085387	LOC101108001
20	15075208	15075271	0.35398	20	15075208	15075271	LOC101108001
20	15076808	15077027	0.35398	20	15076808	15077027	LOC101108001
20	15077350	15077475	0.35398	20	15077350	15077475	LOC101108001
20	15079531	15079703	0.35398	20	15079531	15079703	LOC101108001
20	15080288	15080444	0.35398	20	15080288	15080444	LOC101108001
20	15082099	15082303	0.35398	20	15082099	15082303	LOC101108001
20	15075208	15075271	0.35398	20	15075208	15075271	LOC101108001
20	15076808	15077027	0.35398	20	15076808	15077027	LOC101108001
20	15077350	15077475	0.35398	20	15077350	15077475	LOC101108001
20	15079531	15079703	0.35398	20	15079531	15079703	LOC101108001
20	15080288	15080444	0.35398	20	15080288	15080444	LOC101108001
20	15082099	15082303	0.35398	20	15082099	15082303	LOC101108001
20	15082391	15082487	0.35398	20	15082391	15082487	LOC101108001
20	15082956	15083074	0.35398	20	15082956	15083074	LOC101108001
20	15083337	15083454	0.35398	20	15083337	15083454	LOC101108001
20	15083895	15084093	0.35398	20	15083895	15084093	LOC101108001
20	15084607	15084811	0.35398	20	15084607	15084811	LOC101108001
20	15102027	15102040	0.35398	20	15102027	15102040	TREM2
20	15102123	15102316	0.35398	20	15102123	15102316	TREM2
20	15103080	15103170	0.35398	20	15103080	15103170	TREM2
20	15104538	15104900	0.35398	20	15104538	15104900	TREM2
20	15097924	15097966	0.35398	20	15097924	15097966	TREML1
20	15097405	15097737	0.35398	20	15097405	15097737	TREML1
20	15095317	15095434	0.35398	20	15095317	15095434	TREML1
20	15097405	15097737	0.35398	20	15097405	15097737	TREML1
20	15095317	15095434	0.35398	20	15095317	15095434	TREML1
20	15094844	15094932	0.35398	20	15094844	15094932	TREML1
20	15094299	15094351	0.35398	20	15094299	15094351	TREML1
20	15093628	15093939	0.35398	20	15093628	15093939	TREML1
20	15097924	15097966	0.35398	20	15097924	15097966	TREML1
20	15094844	15094929	0.35398	20	15094844	15094929	TREML1
20	15094299	15094351	0.35398	20	15094299	15094351	TREML1
20	15093628	15093939	0.35398	20	15093628	15093939	TREML1
20	15106364	15106403	0.35398	20	15106364	15106403	TREM2
20	15018476	15018620	0.35398	20	15018476	15018620	OARD1
20	15018961	15018999	0.35398	20	15018961	15018999	OARD1
20	15016271	15016383	0.35398	20	15016271	15016383	OARD1
20	15014676	15014775	0.35398	20	15014676	15014775	OARD1
20	15018961	15018999	0.35398	20	15018961	15018999	OARD1
20	15018476	15018620	0.35398	20	15018476	15018620	OARD1
20	15017372	15017430	0.35398	20	15017372	15017430	OARD1
20	15014676	15014775	0.35398	20	15014676	15014775	OARD1
20	15016271	15016383	0.35398	20	15016271	15016383	OARD1
20	15017372	15017430	0.35398	20	15017372	15017430	OARD1
20	15008118	15008658	0.35398	20	15008118	15008658	APOBEC2
20	15037257	15037388	0.35398	20	15037257	15037388	NFYA
20	15027763	15027837	0.35398	20	15027763	15027837	NFYA
20	15027763	15027837	0.35398	20	15027763	15027837	NFYA
20	15029429	15029509	0.35398	20	15029429	15029509	NFYA
20	15032269	15032415	0.35398	20	15032269	15032415	NFYA
20	15037257	15037388	0.35398	20	15037257	15037388	NFYA
20	15037595	15037700	0.35398	20	15037595	15037700	NFYA
20	15038768	15038940	0.35398	20	15038768	15038940	NFYA
20	15039961	15040134	0.35398	20	15039961	15040134	NFYA
20	15039961	15040134	0.35398	20	15039961	15040134	NFYA
20	15038786	15038940	0.35398	20	15038786	15038940	NFYA
20	15037595	15037700	0.35398	20	15037595	15037700	NFYA
20	15037257	15037388	0.35398	20	15037257	15037388	NFYA
20	15032287	15032415	0.35398	20	15032287	15032415	NFYA
20	15039961	15040134	0.35398	20	15039961	15040134	NFYA
20	15038786	15038940	0.35398	20	15038786	15038940	NFYA
20	15037595	15037700	0.35398	20	15037595	15037700	NFYA
20	15032269	15032415	0.35398	20	15032269	15032415	NFYA
20	15027763	15027837	0.35398	20	15027763	15027837	NFYA
20	15039961	15040134	0.35398	20	15039961	15040134	NFYA
20	15038786	15038940	0.35398	20	15038786	15038940	NFYA
20	15037595	15037700	0.35398	20	15037595	15037700	NFYA
20	15037257	15037388	0.35398	20	15037257	15037388	NFYA
20	15032269	15032415	0.35398	20	15032269	15032415	NFYA
20	15029426	15029512	0.35398	20	15029426	15029512	NFYA
20	15027763	15027837	0.35398	20	15027763	15027837	NFYA
20	15039961	15040134	0.35398	20	15039961	15040134	NFYA
20	15038768	15038940	0.35398	20	15038768	15038940	NFYA
20	15037595	15037700	0.35398	20	15037595	15037700	NFYA
20	15037257	15037388	0.35398	20	15037257	15037388	NFYA
20	15032269	15032415	0.35398	20	15032269	15032415	NFYA
20	15029426	15029512	0.35398	20	15029426	15029512	NFYA
20	15027763	15027837	0.35398	20	15027763	15027837	NFYA
20	15039961	15040134	0.35398	20	15039961	15040134	NFYA
20	15038768	15038940	0.35398	20	15038768	15038940	NFYA
20	15037595	15037700	0.35398	20	15037595	15037700	NFYA
20	15037257	15037388	0.35398	20	15037257	15037388	NFYA
20	15032269	15032415	0.35398	20	15032269	15032415	NFYA
20	15027763	15027837	0.35398	20	15027763	15027837	NFYA
20	15029426	15029509	0.35398	20	15029426	15029509	NFYA
20	15032269	15032415	0.35398	20	15032269	15032415	NFYA
20	15037257	15037388	0.35398	20	15037257	15037388	NFYA
20	15037595	15037700	0.35398	20	15037595	15037700	NFYA
20	15038768	15038940	0.35398	20	15038768	15038940	NFYA
20	15039961	15040134	0.35398	20	15039961	15040134	NFYA
20	15027763	15027837	0.35398	20	15027763	15027837	NFYA
20	15029429	15029512	0.35398	20	15029429	15029512	NFYA
20	15032269	15032415	0.35398	20	15032269	15032415	NFYA
20	15037257	15037388	0.35398	20	15037257	15037388	NFYA
20	15037595	15037700	0.35398	20	15037595	15037700	NFYA
20	15038768	15038940	0.35398	20	15038768	15038940	NFYA
20	15039961	15040134	0.35398	20	15039961	15040134	NFYA
20	15039961	15040134	0.35398	20	15039961	15040134	NFYA
20	15038768	15038940	0.35398	20	15038768	15038940	NFYA
20	15037595	15037700	0.35398	20	15037595	15037700	NFYA
20	15037257	15037388	0.35398	20	15037257	15037388	NFYA
20	15032269	15032415	0.35398	20	15032269	15032415	NFYA
20	15029426	15029512	0.35398	20	15029426	15029512	NFYA
20	15027763	15027837	0.35398	20	15027763	15027837	NFYA
20	15048524	15048614	0.35398	20	15048524	15048614	LOC101108001
20	15051194	15051232	0.35398	20	15051194	15051232	LOC101108001
20	15051989	15052132	0.35398	20	15051989	15052132	LOC101108001
20	15054141	15054346	0.35398	20	15054141	15054346	LOC101108001
20	15054624	15054899	0.35398	20	15054624	15054899	LOC101108001
20	15055488	15055679	0.35398	20	15055488	15055679	LOC101108001
20	15056063	15056184	0.35398	20	15056063	15056184	LOC101108001
20	15047896	15047989	0.35398	20	15047896	15047989	LOC101108001
20	15048510	15048614	0.35398	20	15048510	15048614	LOC101108001
20	15051194	15051232	0.35398	20	15051194	15051232	LOC101108001
20	15051989	15052132	0.35398	20	15051989	15052132	LOC101108001
20	15054141	15054346	0.35398	20	15054141	15054346	LOC101108001
20	15054624	15054899	0.35398	20	15054624	15054899	LOC101108001
20	15055488	15055679	0.35398	20	15055488	15055679	LOC101108001
20	15056063	15056184	0.35398	20	15056063	15056184	LOC101108001
20	15056063	15056184	0.35398	20	15056063	15056184	LOC101108001
20	15055488	15055679	0.35398	20	15055488	15055679	LOC101108001
20	15054879	15054899	0.35398	20	15054879	15054899	LOC101108001
20	15047896	15047989	0.35398	20	15047896	15047989	LOC101108001
20	15048510	15048614	0.35398	20	15048510	15048614	LOC101108001
20	15051194	15051232	0.35398	20	15051194	15051232	LOC101108001
20	15051989	15052132	0.35398	20	15051989	15052132	LOC101108001
20	15054141	15054346	0.35398	20	15054141	15054346	LOC101108001
20	15054624	15054899	0.35398	20	15054624	15054899	LOC101108001
20	15055488	15055679	0.35398	20	15055488	15055679	LOC101108001
20	15056063	15056184	0.35398	20	15056063	15056184	LOC101108001
20	15047896	15047989	0.35398	20	15047896	15047989	LOC101108001
20	15048510	15048614	0.35398	20	15048510	15048614	LOC101108001
20	15051194	15051232	0.35398	20	15051194	15051232	LOC101108001
20	15051989	15052132	0.35398	20	15051989	15052132	LOC101108001
20	15054141	15054346	0.35398	20	15054141	15054346	LOC101108001
20	15054624	15054714	0.35398	20	15054624	15054714	LOC101108001
20	15054811	15054899	0.35398	20	15054811	15054899	LOC101108001
20	15055488	15055679	0.35398	20	15055488	15055679	LOC101108001
20	15056063	15056184	0.35398	20	15056063	15056184	LOC101108001
20	15048524	15048614	0.35398	20	15048524	15048614	LOC101108001
20	15051194	15051232	0.35398	20	15051194	15051232	LOC101108001
20	15051989	15052132	0.35398	20	15051989	15052132	LOC101108001
20	15054141	15054346	0.35398	20	15054141	15054346	LOC101108001
20	15054624	15054899	0.35398	20	15054624	15054899	LOC101108001
20	15055488	15055679	0.35398	20	15055488	15055679	LOC101108001
20	15056063	15056184	0.35398	20	15056063	15056184	LOC101108001
20	15047896	15047989	0.35398	20	15047896	15047989	LOC101108001
20	15048510	15048614	0.35398	20	15048510	15048614	LOC101108001
20	15051194	15051232	0.35398	20	15051194	15051232	LOC101108001
20	15051989	15052132	0.35398	20	15051989	15052132	LOC101108001
20	15054141	15054346	0.35398	20	15054141	15054346	LOC101108001
20	15054624	15054899	0.35398	20	15054624	15054899	LOC101108001
20	15055488	15055679	0.35398	20	15055488	15055679	LOC101108001
20	15056063	15056184	0.35398	20	15056063	15056184	LOC101108001
20	15054305	15054346	0.35398	20	15054305	15054346	LOC101108001
20	15054624	15054899	0.35398	20	15054624	15054899	LOC101108001
20	15055488	15055679	0.35398	20	15055488	15055679	LOC101108001
20	15056063	15056184	0.35398	20	15056063	15056184	LOC101108001
20	15048524	15048614	0.35398	20	15048524	15048614	LOC101108001
20	15051194	15051232	0.35398	20	15051194	15051232	LOC101108001
20	15051989	15052132	0.35398	20	15051989	15052132	LOC101108001
20	15054141	15054346	0.35398	20	15054141	15054346	LOC101108001
20	15054624	15054899	0.35398	20	15054624	15054899	LOC101108001
20	15055488	15055679	0.35398	20	15055488	15055679	LOC101108001
20	15056063	15056184	0.35398	20	15056063	15056184	LOC101108001
20	15041138	15041239	0.35398	20	15041138	15041239	NFYA
20	15043537	15043587	0.35398	20	15043537	15043587	NFYA
20	15041138	15041239	0.35398	20	15041138	15041239	NFYA
20	15043537	15043587	0.35398	20	15043537	15043587	NFYA
20	15041138	15041239	0.35398	20	15041138	15041239	NFYA
20	15043537	15043587	0.35398	20	15043537	15043587	NFYA
20	15041138	15041239	0.35398	20	15041138	15041239	NFYA
20	15043537	15043587	0.35398	20	15043537	15043587	NFYA
20	15041138	15041239	0.35398	20	15041138	15041239	NFYA
20	15043537	15043587	0.35398	20	15043537	15043587	NFYA
20	15041138	15041239	0.35398	20	15041138	15041239	NFYA
20	15043537	15043587	0.35398	20	15043537	15043587	NFYA
20	15041138	15041239	0.35398	20	15041138	15041239	NFYA
20	15043537	15043587	0.35398	20	15043537	15043587	NFYA
20	15041138	15041239	0.35398	20	15041138	15041239	NFYA
20	15043537	15043587	0.35398	20	15043537	15043587	NFYA
20	15041138	15041239	0.35398	20	15041138	15041239	NFYA
20	15043537	15043587	0.35398	20	15043537	15043587	NFYA
20	15059128	15059204	0.35398	20	15059128	15059204	LOC101108001
20	15059308	15059497	0.35398	20	15059308	15059497	LOC101108001
20	15059989	15060044	0.35398	20	15059989	15060044	LOC101108001
20	15060742	15060895	0.35398	20	15060742	15060895	LOC101108001
20	15061056	15061245	0.35398	20	15061056	15061245	LOC101108001
20	15062423	15062509	0.35398	20	15062423	15062509	LOC101108001
20	15064342	15064613	0.35398	20	15064342	15064613	LOC101108001
20	15065161	15065297	0.35398	20	15065161	15065297	LOC101108001
20	15066200	15066325	0.35398	20	15066200	15066325	LOC101108001
20	15068473	15068739	0.35398	20	15068473	15068739	LOC101108001
20	15069554	15069883	0.35398	20	15069554	15069883	LOC101108001
20	15059128	15059204	0.35398	20	15059128	15059204	LOC101108001
20	15059308	15059497	0.35398	20	15059308	15059497	LOC101108001
20	15059989	15060044	0.35398	20	15059989	15060044	LOC101108001
20	15060742	15060895	0.35398	20	15060742	15060895	LOC101108001
20	15061056	15061245	0.35398	20	15061056	15061245	LOC101108001
20	15062423	15062509	0.35398	20	15062423	15062509	LOC101108001
20	15064342	15064613	0.35398	20	15064342	15064613	LOC101108001
20	15065161	15065297	0.35398	20	15065161	15065297	LOC101108001
20	15066200	15066325	0.35398	20	15066200	15066325	LOC101108001
20	15068473	15068739	0.35398	20	15068473	15068739	LOC101108001
20	15069554	15069883	0.35398	20	15069554	15069883	LOC101108001
20	15069554	15069883	0.35398	20	15069554	15069883	LOC101108001
20	15068473	15068739	0.35398	20	15068473	15068739	LOC101108001
20	15066200	15066325	0.35398	20	15066200	15066325	LOC101108001
20	15065161	15065297	0.35398	20	15065161	15065297	LOC101108001
20	15064342	15064613	0.35398	20	15064342	15064613	LOC101108001
20	15062423	15062509	0.35398	20	15062423	15062509	LOC101108001
20	15061056	15061245	0.35398	20	15061056	15061245	LOC101108001
20	15060742	15060895	0.35398	20	15060742	15060895	LOC101108001
20	15059989	15060044	0.35398	20	15059989	15060044	LOC101108001
20	15059308	15059497	0.35398	20	15059308	15059497	LOC101108001
20	15059128	15059204	0.35398	20	15059128	15059204	LOC101108001
20	15059128	15059204	0.35398	20	15059128	15059204	LOC101108001
20	15059308	15059497	0.35398	20	15059308	15059497	LOC101108001
20	15059989	15060044	0.35398	20	15059989	15060044	LOC101108001
20	15060742	15060895	0.35398	20	15060742	15060895	LOC101108001
20	15061056	15061245	0.35398	20	15061056	15061245	LOC101108001
20	15062423	15062509	0.35398	20	15062423	15062509	LOC101108001
20	15064342	15064613	0.35398	20	15064342	15064613	LOC101108001
20	15065161	15065297	0.35398	20	15065161	15065297	LOC101108001
20	15066200	15066325	0.35398	20	15066200	15066325	LOC101108001
20	15068473	15068739	0.35398	20	15068473	15068739	LOC101108001
20	15069554	15069883	0.35398	20	15069554	15069883	LOC101108001
20	15059128	15059204	0.35398	20	15059128	15059204	LOC101108001
20	15059308	15059497	0.35398	20	15059308	15059497	LOC101108001
20	15059989	15060044	0.35398	20	15059989	15060044	LOC101108001
20	15060742	15060895	0.35398	20	15060742	15060895	LOC101108001
20	15061056	15061245	0.35398	20	15061056	15061245	LOC101108001
20	15062423	15062509	0.35398	20	15062423	15062509	LOC101108001
20	15064342	15064613	0.35398	20	15064342	15064613	LOC101108001
20	15065161	15065297	0.35398	20	15065161	15065297	LOC101108001
20	15066200	15066325	0.35398	20	15066200	15066325	LOC101108001
20	15068473	15068739	0.35398	20	15068473	15068739	LOC101108001
20	15069554	15069883	0.35398	20	15069554	15069883	LOC101108001
20	15069554	15069883	0.35398	20	15069554	15069883	LOC101108001
20	15068473	15068739	0.35398	20	15068473	15068739	LOC101108001
20	15066200	15066325	0.35398	20	15066200	15066325	LOC101108001
20	15065161	15065297	0.35398	20	15065161	15065297	LOC101108001
20	15059128	15059204	0.35398	20	15059128	15059204	LOC101108001
20	15059308	15059497	0.35398	20	15059308	15059497	LOC101108001
20	15059989	15060044	0.35398	20	15059989	15060044	LOC101108001
20	15060742	15060895	0.35398	20	15060742	15060895	LOC101108001
20	15061056	15061245	0.35398	20	15061056	15061245	LOC101108001
20	15062423	15062509	0.35398	20	15062423	15062509	LOC101108001
20	15064342	15064613	0.35398	20	15064342	15064613	LOC101108001
20	15065161	15065297	0.35398	20	15065161	15065297	LOC101108001
20	15066200	15066325	0.35398	20	15066200	15066325	LOC101108001
20	15068473	15068739	0.35398	20	15068473	15068739	LOC101108001
20	15069554	15069883	0.35398	20	15069554	15069883	LOC101108001
20	15059128	15059204	0.35398	20	15059128	15059204	LOC101108001
20	15059308	15059497	0.35398	20	15059308	15059497	LOC101108001
20	15059989	15060044	0.35398	20	15059989	15060044	LOC101108001
20	15060742	15060895	0.35398	20	15060742	15060895	LOC101108001
20	15061056	15061245	0.35398	20	15061056	15061245	LOC101108001
20	15062423	15062509	0.35398	20	15062423	15062509	LOC101108001
20	15064342	15064613	0.35398	20	15064342	15064613	LOC101108001
20	15065161	15065297	0.35398	20	15065161	15065297	LOC101108001
20	15066200	15066325	0.35398	20	15066200	15066325	LOC101108001
20	15068473	15068739	0.35398	20	15068473	15068739	LOC101108001
20	15069554	15069883	0.35398	20	15069554	15069883	LOC101108001
20	15059128	15059204	0.35398	20	15059128	15059204	LOC101108001
20	15059308	15059497	0.35398	20	15059308	15059497	LOC101108001
20	15059989	15060044	0.35398	20	15059989	15060044	LOC101108001
20	15060742	15060895	0.35398	20	15060742	15060895	LOC101108001
20	15061056	15061245	0.35398	20	15061056	15061245	LOC101108001
20	15062423	15062509	0.35398	20	15062423	15062509	LOC101108001
20	15064342	15064613	0.35398	20	15064342	15064613	LOC101108001
20	15065161	15065297	0.35398	20	15065161	15065297	LOC101108001
20	15066200	15066325	0.35398	20	15066200	15066325	LOC101108001
20	15059128	15059204	0.35398	20	15059128	15059204	LOC101108001
20	15059308	15059497	0.35398	20	15059308	15059497	LOC101108001
20	15059989	15060044	0.35398	20	15059989	15060044	LOC101108001
20	15060742	15060895	0.35398	20	15060742	15060895	LOC101108001
20	15061056	15061245	0.35398	20	15061056	15061245	LOC101108001
20	15062423	15062509	0.35398	20	15062423	15062509	LOC101108001
20	15064342	15064613	0.35398	20	15064342	15064613	LOC101108001
20	15068473	15068739	0.35398	20	15068473	15068739	LOC101108001
20	15069554	15069883	0.35398	20	15069554	15069883	LOC101108001
20	15085326	15085387	0.35398	20	15085326	15085387	LOC101108001
20	15075208	15075271	0.35398	20	15075208	15075271	LOC101108001
20	15076808	15077027	0.35398	20	15076808	15077027	LOC101108001
20	15077350	15077475	0.35398	20	15077350	15077475	LOC101108001
20	15079531	15079703	0.35398	20	15079531	15079703	LOC101108001
20	15080288	15080444	0.35398	20	15080288	15080444	LOC101108001
20	15082099	15082303	0.35398	20	15082099	15082303	LOC101108001
20	15082391	15082487	0.35398	20	15082391	15082487	LOC101108001
20	15082956	15083074	0.35398	20	15082956	15083074	LOC101108001
20	15083337	15083454	0.35398	20	15083337	15083454	LOC101108001
20	15083895	15084093	0.35398	20	15083895	15084093	LOC101108001
20	15084607	15084811	0.35398	20	15084607	15084811	LOC101108001
20	15082391	15082487	0.35398	20	15082391	15082487	LOC101108001
20	15082956	15083074	0.35398	20	15082956	15083074	LOC101108001
20	15083337	15083454	0.35398	20	15083337	15083454	LOC101108001
20	15083895	15084093	0.35398	20	15083895	15084093	LOC101108001
20	15084607	15084811	0.35398	20	15084607	15084811	LOC101108001
20	15085326	15085387	0.35398	20	15085326	15085387	LOC101108001
20	15085326	15085387	0.35398	20	15085326	15085387	LOC101108001
20	15085326	15085387	0.35398	20	15085326	15085387	LOC101108001
20	15084607	15084811	0.35398	20	15084607	15084811	LOC101108001
20	15083895	15084093	0.35398	20	15083895	15084093	LOC101108001
20	15083337	15083454	0.35398	20	15083337	15083454	LOC101108001
20	15082956	15083074	0.35398	20	15082956	15083074	LOC101108001
20	15082391	15082487	0.35398	20	15082391	15082487	LOC101108001
20	15082099	15082303	0.35398	20	15082099	15082303	LOC101108001
20	15080288	15080444	0.35398	20	15080288	15080444	LOC101108001
20	15079531	15079703	0.35398	20	15079531	15079703	LOC101108001
20	15077350	15077475	0.35398	20	15077350	15077475	LOC101108001
20	15076808	15077027	0.35398	20	15076808	15077027	LOC101108001
20	15075208	15075271	0.35398	20	15075208	15075271	LOC101108001
20	15075208	15075271	0.35398	20	15075208	15075271	LOC101108001
20	15076808	15077027	0.35398	20	15076808	15077027	LOC101108001
20	15077419	15077475	0.35398	20	15077419	15077475	LOC101108001
20	15079531	15079703	0.35398	20	15079531	15079703	LOC101108001
20	15080288	15080444	0.35398	20	15080288	15080444	LOC101108001
20	15082099	15082303	0.35398	20	15082099	15082303	LOC101108001
20	15082391	15082487	0.35398	20	15082391	15082487	LOC101108001
20	15075208	15075271	0.35398	20	15075208	15075271	LOC101108001
20	15076808	15077027	0.35398	20	15076808	15077027	LOC101108001
20	15077350	15077475	0.35398	20	15077350	15077475	LOC101108001
20	15079531	15079703	0.35398	20	15079531	15079703	LOC101108001
20	15080288	15080444	0.35398	20	15080288	15080444	LOC101108001
20	15082099	15082303	0.35398	20	15082099	15082303	LOC101108001
20	15082391	15082487	0.35398	20	15082391	15082487	LOC101108001
20	15082956	15083074	0.35398	20	15082956	15083074	LOC101108001
20	15083337	15083455	0.35398	20	15083337	15083455	LOC101108001
20	15082956	15083074	0.35398	20	15082956	15083074	LOC101108001
20	15083337	15083454	0.35398	20	15083337	15083454	LOC101108001
20	15083895	15084093	0.35398	20	15083895	15084093	LOC101108001
20	15084607	15084811	0.35398	20	15084607	15084811	LOC101108001
20	15085326	15085387	0.35398	20	15085326	15085387	LOC101108001
20	15075208	15075271	0.35398	20	15075208	15075271	LOC101108001
20	15076808	15077027	0.35398	20	15076808	15077027	LOC101108001
20	15077350	15077475	0.35398	20	15077350	15077475	LOC101108001
20	15085326	15085387	0.35398	20	15085326	15085387	LOC101108001
20	15079531	15079703	0.35398	20	15079531	15079703	LOC101108001
20	15080288	15080444	0.35398	20	15080288	15080444	LOC101108001
20	15082099	15082303	0.35398	20	15082099	15082303	LOC101108001
20	15082391	15082487	0.35398	20	15082391	15082487	LOC101108001
20	15082956	15083074	0.35398	20	15082956	15083074	LOC101108001
20	15083337	15083454	0.35398	20	15083337	15083454	LOC101108001
20	15083895	15084093	0.35398	20	15083895	15084093	LOC101108001
20	15084607	15084811	0.35398	20	15084607	15084811	LOC101108001
20	15085326	15085387	0.35398	20	15085326	15085387	LOC101108001
20	15084607	15084811	0.35398	20	15084607	15084811	LOC101108001
20	15083895	15084093	0.35398	20	15083895	15084093	LOC101108001
20	15083337	15083454	0.35398	20	15083337	15083454	LOC101108001
20	15082956	15083074	0.35398	20	15082956	15083074	LOC101108001
20	15082391	15082487	0.35398	20	15082391	15082487	LOC101108001
20	15082099	15082303	0.35398	20	15082099	15082303	LOC101108001
20	15080288	15080444	0.35398	20	15080288	15080444	LOC101108001
20	15079531	15079703	0.35398	20	15079531	15079703	LOC101108001
20	15077350	15077475	0.35398	20	15077350	15077475	LOC101108001
20	15076808	15077027	0.35398	20	15076808	15077027	LOC101108001
20	15075208	15075271	0.35398	20	15075208	15075271	LOC101108001
20	15075208	15075271	0.35398	20	15075208	15075271	LOC101108001
20	15076808	15077027	0.35398	20	15076808	15077027	LOC101108001
20	15077350	15077475	0.35398	20	15077350	15077475	LOC101108001
20	15079531	15079703	0.35398	20	15079531	15079703	LOC101108001
20	15080288	15080444	0.35398	20	15080288	15080444	LOC101108001
20	15082099	15082303	0.35398	20	15082099	15082303	LOC101108001
20	15082391	15082487	0.35398	20	15082391	15082487	LOC101108001
20	15082956	15083074	0.35398	20	15082956	15083074	LOC101108001
20	15083337	15083454	0.35398	20	15083337	15083454	LOC101108001
20	15083895	15084093	0.35398	20	15083895	15084093	LOC101108001
20	15084607	15084811	0.35398	20	15084607	15084811	LOC101108001
20	15085326	15085387	0.35398	20	15085326	15085387	LOC101108001
20	15075208	15075271	0.35398	20	15075208	15075271	LOC101108001
20	15076808	15077027	0.35398	20	15076808	15077027	LOC101108001
20	15077350	15077475	0.35398	20	15077350	15077475	LOC101108001
20	15079531	15079703	0.35398	20	15079531	15079703	LOC101108001
20	15080288	15080444	0.35398	20	15080288	15080444	LOC101108001
20	15082099	15082303	0.35398	20	15082099	15082303	LOC101108001
20	15075208	15075271	0.35398	20	15075208	15075271	LOC101108001
20	15076808	15077027	0.35398	20	15076808	15077027	LOC101108001
20	15077350	15077475	0.35398	20	15077350	15077475	LOC101108001
20	15079531	15079703	0.35398	20	15079531	15079703	LOC101108001
20	15080288	15080444	0.35398	20	15080288	15080444	LOC101108001
20	15082099	15082303	0.35398	20	15082099	15082303	LOC101108001
20	15082391	15082487	0.35398	20	15082391	15082487	LOC101108001
20	15082956	15083074	0.35398	20	15082956	15083074	LOC101108001
20	15083337	15083454	0.35398	20	15083337	15083454	LOC101108001
20	15083895	15084093	0.35398	20	15083895	15084093	LOC101108001
20	15084607	15084811	0.35398	20	15084607	15084811	LOC101108001
20	15097924	15097966	0.35398	20	15097924	15097966	TREML1
20	15097405	15097737	0.35398	20	15097405	15097737	TREML1
20	15095317	15095434	0.35398	20	15095317	15095434	TREML1
20	15097405	15097737	0.35398	20	15097405	15097737	TREML1
20	15095317	15095434	0.35398	20	15095317	15095434	TREML1
20	15094844	15094932	0.35398	20	15094844	15094932	TREML1
20	15094299	15094351	0.35398	20	15094299	15094351	TREML1
20	15093628	15093939	0.35398	20	15093628	15093939	TREML1
20	15097924	15097966	0.35398	20	15097924	15097966	TREML1
20	15094844	15094929	0.35398	20	15094844	15094929	TREML1
20	15094299	15094351	0.35398	20	15094299	15094351	TREML1
20	15093628	15093939	0.35398	20	15093628	15093939	TREML1
4	68759518	68759709	0.352631	4	68759518	68759709	EVX1
4	68759712	68760062	0.352631	4	68759712	68760062	EVX1
4	68760642	68760889	0.352631	4	68760642	68760889	EVX1
4	68762842	68763068	0.352631	4	68762842	68763068	EVX1
4	68763134	68763324	0.352631	4	68763134	68763324	EVX1
4	68759518	68759709	0.350738	4	68759518	68759709	EVX1
4	68759712	68760062	0.350738	4	68759712	68760062	EVX1
4	68760642	68760889	0.350738	4	68760642	68760889	EVX1
4	68762842	68763068	0.350738	4	68762842	68763068	EVX1
4	68763134	68763324	0.350738	4	68763134	68763324	EVX1
4	68807548	68807789	0.350738	4	68807548	68807789	HOXA13
4	68806735	68806827	0.350738	4	68806735	68806827	HOXA13
4	68805706	68805765	0.350738	4	68805706	68805765	HOXA13
4	68805644	68805703	0.350738	4	68805644	68805703	HOXA13
4	68805576	68805641	0.350738	4	68805576	68805641	HOXA13
4	68805532	68805573	0.350738	4	68805532	68805573	HOXA13
4	68805425	68805529	0.350738	4	68805425	68805529	HOXA13
4	68805355	68805422	0.350738	4	68805355	68805422	HOXA13
4	68805240	68805353	0.350738	4	68805240	68805353	HOXA13
4	68805187	68805238	0.350738	4	68805187	68805238	HOXA13
4	68804944	68804967	0.350738	4	68804944	68804967	HOXA13
4	68804969	68805119	0.350738	4	68804969	68805119	HOXA13
4	68805122	68805184	0.350738	4	68805122	68805184	HOXA13
4	68822981	68823210	0.350738	4	68822981	68823210	HOXA11
4	68821550	68821667	0.350738	4	68821550	68821667	HOXA11
4	68820936	68821547	0.350738	4	68820936	68821547	HOXA11
2	28463614	28463634	0.35014	2	28463614	28463634	BICD2
2	28463753	28463775	0.35014	2	28463753	28463775	BICD2
2	28463637	28463750	0.35014	2	28463637	28463750	BICD2
2	28463530	28463611	0.35014	2	28463530	28463611	BICD2
2	28495138	28495350	0.35014	2	28495138	28495350	BICD2
2	28517099	28517101	0.35014	2	28517099	28517101	BICD2
2	28515135	28515274	0.35014	2	28515135	28515274	BICD2
2	28515086	28515132	0.35014	2	28515086	28515132	BICD2
2	28513317	28513468	0.35014	2	28513317	28513468	BICD2
2	28512914	28513068	0.35014	2	28512914	28513068	BICD2
2	28512757	28512911	0.35014	2	28512757	28512911	BICD2
2	28512088	28512755	0.35014	2	28512088	28512755	BICD2
2	28511019	28511453	0.35014	2	28511019	28511453	BICD2
2	28509186	28509338	0.35014	2	28509186	28509338	BICD2
4	68759518	68759709	0.344873	4	68759518	68759709	EVX1
4	68759712	68760062	0.344873	4	68759712	68760062	EVX1
4	68760642	68760889	0.344873	4	68760642	68760889	EVX1
4	68762842	68763068	0.344873	4	68762842	68763068	EVX1
4	68763134	68763324	0.344873	4	68763134	68763324	EVX1
4	68807548	68807789	0.344873	4	68807548	68807789	HOXA13
4	68806735	68806827	0.344873	4	68806735	68806827	HOXA13
4	68805706	68805765	0.344873	4	68805706	68805765	HOXA13
4	68805644	68805703	0.344873	4	68805644	68805703	HOXA13
4	68805576	68805641	0.344873	4	68805576	68805641	HOXA13
4	68805532	68805573	0.344873	4	68805532	68805573	HOXA13
4	68805425	68805529	0.344873	4	68805425	68805529	HOXA13
4	68805355	68805422	0.344873	4	68805355	68805422	HOXA13
4	68805240	68805353	0.344873	4	68805240	68805353	HOXA13
4	68805187	68805238	0.344873	4	68805187	68805238	HOXA13
4	68804944	68804967	0.344873	4	68804944	68804967	HOXA13
4	68804969	68805119	0.344873	4	68804969	68805119	HOXA13
4	68805122	68805184	0.344873	4	68805122	68805184	HOXA13
4	68822981	68823210	0.344873	4	68822981	68823210	HOXA11
4	68821550	68821667	0.344873	4	68821550	68821667	HOXA11
4	68820936	68821547	0.344873	4	68820936	68821547	HOXA11
4	68842049	68842284	0.344873	4	68842049	68842284	HOXA9
4	68840412	68840991	0.344873	4	68840412	68840991	HOXA9
4	68831798	68832764	0.344873	4	68831798	68832764	HOXA10
4	68833966	68834237	0.344873	4	68833966	68834237	HOXA10
4	68849093	68849471	0.344873	4	68849093	68849471	LOC105606599
4	68849093	68849471	0.344873	4	68849093	68849471	LOC105606599
2	28517099	28517101	0.332987	2	28517099	28517101	BICD2
2	28515135	28515274	0.332987	2	28515135	28515274	BICD2
2	28515086	28515132	0.332987	2	28515086	28515132	BICD2
2	28513317	28513468	0.332987	2	28513317	28513468	BICD2
2	28512914	28513068	0.332987	2	28512914	28513068	BICD2
2	28512757	28512911	0.332987	2	28512757	28512911	BICD2
2	28512088	28512755	0.332987	2	28512088	28512755	BICD2
2	28511019	28511453	0.332987	2	28511019	28511453	BICD2
2	28509186	28509338	0.332987	2	28509186	28509338	BICD2
2	28538378	28538425	0.332987	2	28538378	28538425	IPPK
2	28540500	28540595	0.332987	2	28540500	28540595	IPPK
2	28529894	28529959	0.332987	2	28529894	28529959	IPPK
2	28529894	28529959	0.332987	2	28529894	28529959	IPPK
2	28538378	28538425	0.332987	2	28538378	28538425	IPPK
2	28540500	28540595	0.332987	2	28540500	28540595	IPPK
2	28540500	28540595	0.332987	2	28540500	28540595	IPPK
2	28538378	28538425	0.332987	2	28538378	28538425	IPPK
2	28529894	28529959	0.332987	2	28529894	28529959	IPPK
2	28547210	28547331	0.332987	2	28547210	28547331	IPPK
2	28548219	28548308	0.332987	2	28548219	28548308	IPPK
2	28553455	28553513	0.332987	2	28553455	28553513	IPPK
2	28553914	28553986	0.332987	2	28553914	28553986	IPPK
2	28544028	28544094	0.332987	2	28544028	28544094	IPPK
2	28547210	28547331	0.332987	2	28547210	28547331	IPPK
2	28548219	28548308	0.332987	2	28548219	28548308	IPPK
2	28553455	28553513	0.332987	2	28553455	28553513	IPPK
2	28553914	28553986	0.332987	2	28553914	28553986	IPPK
2	28544028	28544094	0.332987	2	28544028	28544094	IPPK
2	28553914	28553986	0.332987	2	28553914	28553986	IPPK
2	28553455	28553513	0.332987	2	28553455	28553513	IPPK
2	28548219	28548308	0.332987	2	28548219	28548308	IPPK
2	28547210	28547331	0.332987	2	28547210	28547331	IPPK
2	28544028	28544094	0.332987	2	28544028	28544094	IPPK
2	28557322	28557468	0.332987	2	28557322	28557468	IPPK
2	28559467	28559555	0.332987	2	28559467	28559555	IPPK
2	28560291	28560393	0.332987	2	28560291	28560393	IPPK
2	28557322	28557601	0.332987	2	28557322	28557601	IPPK
2	28559405	28559555	0.332987	2	28559405	28559555	IPPK
2	28560291	28560393	0.332987	2	28560291	28560393	IPPK
2	28560291	28560393	0.332987	2	28560291	28560393	IPPK
2	28559405	28559555	0.332987	2	28559405	28559555	IPPK
2	28557322	28557601	0.332987	2	28557322	28557601	IPPK
2	28584519	28584598	0.332987	2	28584519	28584598	IPPK
2	28587209	28587431	0.332987	2	28587209	28587431	IPPK
2	28584519	28584598	0.332987	2	28584519	28584598	IPPK
2	28587209	28587431	0.332987	2	28587209	28587431	IPPK
2	28584519	28584598	0.332987	2	28584519	28584598	IPPK
2	28585078	28585117	0.332987	2	28585078	28585117	IPPK
2	28589905	28590032	0.332987	2	28589905	28590032	CENPP
2	28590372	28590463	0.332987	2	28590372	28590463	CENPP
2	28591599	28591678	0.332987	2	28591599	28591678	CENPP
4	68842049	68842284	0.331342	4	68842049	68842284	HOXA9
4	68840412	68840991	0.331342	4	68840412	68840991	HOXA9
4	68831798	68832764	0.331342	4	68831798	68832764	HOXA10
4	68833966	68834237	0.331342	4	68833966	68834237	HOXA10
4	68849093	68849471	0.331342	4	68849093	68849471	LOC105606599
4	68850439	68850455	0.331342	4	68850439	68850455	LOC105606599
4	68860211	68860438	0.331342	4	68860211	68860438	LOC105606599
4	68849093	68849471	0.331342	4	68849093	68849471	LOC105606599
4	68850439	68850455	0.331342	4	68850439	68850455	LOC105606599
4	68852682	68852872	0.331342	4	68852682	68852872	LOC105606599
4	68852950	68853034	0.331342	4	68852950	68853034	LOC105606599
4	68857857	68858118	0.331342	4	68857857	68858118	LOC105606599
4	68860182	68860438	0.331342	4	68860182	68860438	LOC105606599
4	68852682	68852872	0.331342	4	68852682	68852872	LOC105606599
4	68858004	68858118	0.331342	4	68858004	68858118	LOC105606599
4	68860182	68860438	0.331342	4	68860182	68860438	LOC105606599
4	68857677	68858118	0.331342	4	68857677	68858118	LOC105606599
4	68860182	68860438	0.331342	4	68860182	68860438	LOC105606599
4	68860211	68860438	0.331342	4	68860211	68860438	LOC105606599
4	68852950	68853034	0.331342	4	68852950	68853034	LOC105606599
4	68862448	68862799	0.331342	4	68862448	68862799	HOXA5
4	68862802	68862887	0.331342	4	68862802	68862887	HOXA5
4	68862889	68862924	0.331342	4	68862889	68862924	HOXA5
4	68862926	68862992	0.331342	4	68862926	68862992	HOXA5
4	68863993	68864249	0.331342	4	68863993	68864249	HOXA5
4	68875503	68875607	0.331342	4	68875503	68875607	HOXA4
4	68875652	68875844	0.331342	4	68875652	68875844	HOXA4
4	68876382	68876725	0.331342	4	68876382	68876725	HOXA4
4	68896927	68897385	0.331342	4	68896927	68897385	HOXA3
4	68896515	68896924	0.331342	4	68896515	68896924	HOXA3
4	68894941	68895101	0.331342	4	68894941	68895101	HOXA3
4	68903574	68904310	0.331342	4	68903574	68904310	HOXA2
4	68902479	68902938	0.331342	4	68902479	68902938	HOXA2
4	68908926	68909073	0.331342	4	68908926	68909073	HOXA1
4	68909076	68909540	0.331342	4	68909076	68909540	HOXA1
4	68910006	68910358	0.331342	4	68910006	68910358	HOXA1
4	68894575	68894939	0.331342	4	68894575	68894939	HOXA3
2	28463614	28463634	0.32275	2	28463614	28463634	BICD2
2	28463753	28463775	0.32275	2	28463753	28463775	BICD2
2	28463637	28463750	0.32275	2	28463637	28463750	BICD2
2	28463530	28463611	0.32275	2	28463530	28463611	BICD2
2	28495138	28495350	0.32275	2	28495138	28495350	BICD2
14	33910606	33910743	0.319085	14	33910606	33910743	CES3
14	33910147	33910248	0.319085	14	33910147	33910248	CES3
14	33909164	33909268	0.319085	14	33909164	33909268	CES3
14	33908903	33909056	0.319085	14	33908903	33909056	CES3
14	33908303	33908436	0.319085	14	33908303	33908436	CES3
14	33908013	33908151	0.319085	14	33908013	33908151	CES3
14	33907907	33907908	0.319085	14	33907907	33907908	CES3
14	33900588	33900660	0.319085	14	33900588	33900660	CES2
14	33901074	33901257	0.319085	14	33901074	33901257	CES2
14	33910606	33910743	0.319085	14	33910606	33910743	CES3
14	33910147	33910248	0.319085	14	33910147	33910248	CES3
14	33909164	33909268	0.319085	14	33909164	33909268	CES3
14	33908903	33909056	0.319085	14	33908903	33909056	CES3
14	33908303	33908436	0.319085	14	33908303	33908436	CES3
14	33907740	33907908	0.319085	14	33907740	33907908	CES3
14	33906571	33906652	0.319085	14	33906571	33906652	CES3
14	33908013	33908151	0.319085	14	33908013	33908151	CES3
14	33910606	33910743	0.319085	14	33910606	33910743	CES3
14	33910192	33910248	0.319085	14	33910192	33910248	CES3
14	33918693	33918885	0.319085	14	33918693	33918885	CES3
14	33918503	33918581	0.319085	14	33918503	33918581	CES3
14	33917200	33917311	0.319085	14	33917200	33917311	CES3
14	33915800	33915880	0.319085	14	33915800	33915880	CES3
14	33918693	33918885	0.319085	14	33918693	33918885	CES3
14	33918503	33918581	0.319085	14	33918503	33918581	CES3
14	33918201	33918350	0.319085	14	33918201	33918350	CES3
14	33917164	33917311	0.319085	14	33917164	33917311	CES3
14	33915800	33915880	0.319085	14	33915800	33915880	CES3
14	33918201	33918350	0.319085	14	33918201	33918350	CES3
14	33918693	33918885	0.319085	14	33918693	33918885	CES3
14	33918503	33918581	0.319085	14	33918503	33918581	CES3
14	33918201	33918350	0.319085	14	33918201	33918350	CES3
14	33917164	33917311	0.319085	14	33917164	33917311	CES3
14	33915800	33915880	0.319085	14	33915800	33915880	CES3
14	33930082	33930283	0.319085	14	33930082	33930283	CES4A
14	33926848	33926905	0.319085	14	33926848	33926905	CES4A
14	33934258	33934391	0.319085	14	33934258	33934391	CES4A
14	33934035	33934176	0.319085	14	33934035	33934176	CES4A
14	33940499	33940637	0.319085	14	33940499	33940637	CES4A
14	33939507	33939579	0.319085	14	33939507	33939579	CES4A
14	33939173	33939301	0.319085	14	33939173	33939301	CES4A
14	33938375	33938528	0.319085	14	33938375	33938528	CES4A
14	33937908	33937982	0.319085	14	33937908	33937982	CES4A
14	33937263	33937403	0.319085	14	33937263	33937403	CES4A
14	33936734	33936772	0.319085	14	33936734	33936772	CES4A
14	33936505	33936609	0.319085	14	33936505	33936609	CES4A
14	33936323	33936427	0.319085	14	33936323	33936427	CES4A
14	33934716	33934869	0.319085	14	33934716	33934869	CES4A
14	33960803	33960919	0.319085	14	33960803	33960919	CBFB
14	33979099	33979215	0.319085	14	33979099	33979215	CBFB
14	33989353	33989448	0.319085	14	33989353	33989448	CBFB
2	28538378	28538425	0.318716	2	28538378	28538425	IPPK
2	28540500	28540595	0.318716	2	28540500	28540595	IPPK
2	28529894	28529959	0.318716	2	28529894	28529959	IPPK
2	28529894	28529959	0.318716	2	28529894	28529959	IPPK
2	28538378	28538425	0.318716	2	28538378	28538425	IPPK
2	28540500	28540595	0.318716	2	28540500	28540595	IPPK
2	28540500	28540595	0.318716	2	28540500	28540595	IPPK
2	28538378	28538425	0.318716	2	28538378	28538425	IPPK
2	28529894	28529959	0.318716	2	28529894	28529959	IPPK
2	28547210	28547331	0.318716	2	28547210	28547331	IPPK
2	28548219	28548308	0.318716	2	28548219	28548308	IPPK
2	28553455	28553513	0.318716	2	28553455	28553513	IPPK
2	28553914	28553986	0.318716	2	28553914	28553986	IPPK
2	28544028	28544094	0.318716	2	28544028	28544094	IPPK
2	28547210	28547331	0.318716	2	28547210	28547331	IPPK
2	28548219	28548308	0.318716	2	28548219	28548308	IPPK
2	28553455	28553513	0.318716	2	28553455	28553513	IPPK
2	28553914	28553986	0.318716	2	28553914	28553986	IPPK
2	28544028	28544094	0.318716	2	28544028	28544094	IPPK
2	28553914	28553986	0.318716	2	28553914	28553986	IPPK
2	28553455	28553513	0.318716	2	28553455	28553513	IPPK
2	28548219	28548308	0.318716	2	28548219	28548308	IPPK
2	28547210	28547331	0.318716	2	28547210	28547331	IPPK
2	28544028	28544094	0.318716	2	28544028	28544094	IPPK
2	28557322	28557468	0.318716	2	28557322	28557468	IPPK
2	28559467	28559555	0.318716	2	28559467	28559555	IPPK
2	28560291	28560393	0.318716	2	28560291	28560393	IPPK
2	28557322	28557601	0.318716	2	28557322	28557601	IPPK
2	28559405	28559555	0.318716	2	28559405	28559555	IPPK
2	28560291	28560393	0.318716	2	28560291	28560393	IPPK
2	28560291	28560393	0.318716	2	28560291	28560393	IPPK
2	28559405	28559555	0.318716	2	28559405	28559555	IPPK
2	28557322	28557601	0.318716	2	28557322	28557601	IPPK
2	28584519	28584598	0.318716	2	28584519	28584598	IPPK
2	28587209	28587431	0.318716	2	28587209	28587431	IPPK
2	28584519	28584598	0.318716	2	28584519	28584598	IPPK
2	28587209	28587431	0.318716	2	28587209	28587431	IPPK
2	28584519	28584598	0.318716	2	28584519	28584598	IPPK
2	28585078	28585117	0.318716	2	28585078	28585117	IPPK
2	28589905	28590032	0.318716	2	28589905	28590032	CENPP
2	28590372	28590463	0.318716	2	28590372	28590463	CENPP
2	28591599	28591678	0.318716	2	28591599	28591678	CENPP
5	43406302	43406419	0.317616	5	43406302	43406419	JADE2
5	43408147	43408275	0.317616	5	43408147	43408275	JADE2
5	43409565	43410014	0.317616	5	43409565	43410014	JADE2
5	43410093	43410448	0.317616	5	43410093	43410448	JADE2
5	43433522	43433587	0.317616	5	43433522	43433587	SAR1B
5	43431957	43432060	0.317616	5	43431957	43432060	SAR1B
5	43430795	43430926	0.317616	5	43430795	43430926	SAR1B
5	43429336	43429449	0.317616	5	43429336	43429449	SAR1B
5	43439278	43439397	0.317616	5	43439278	43439397	SAR1B
5	43443160	43443217	0.317616	5	43443160	43443217	SAR1B
5	43461230	43461281	0.317616	5	43461230	43461281	SEC24A
5	43461284	43461313	0.317616	5	43461284	43461313	SEC24A
5	43482638	43483120	0.317616	5	43482638	43483120	SEC24A
5	43487645	43487815	0.317616	5	43487645	43487815	SEC24A
5	43490425	43490502	0.317616	5	43490425	43490502	SEC24A
5	43491057	43491223	0.317616	5	43491057	43491223	SEC24A
5	43491487	43491659	0.317616	5	43491487	43491659	SEC24A
5	43492594	43492696	0.317616	5	43492594	43492696	SEC24A
5	43493785	43493911	0.317616	5	43493785	43493911	SEC24A
5	43495529	43495638	0.317616	5	43495529	43495638	SEC24A
5	43498546	43498658	0.317616	5	43498546	43498658	SEC24A
5	43499993	43500000	0.317616	5	43499993	43500111	SEC24A
25	7400074	7400562	0.316439	25	7400074	7400562	IRF2BP2
25	7397109	7398107	0.316439	25	7397109	7398107	LOC101113650
25	27601162	27601269	0.315583	25	27601162	27601269	CDH23
25	27601162	27601269	0.315583	25	27601162	27601269	CDH23
25	27617167	27617315	0.315583	25	27617167	27617315	CDH23
25	27614271	27614384	0.315583	25	27614271	27614384	CDH23
25	27612060	27612212	0.315583	25	27612060	27612212	CDH23
25	27610170	27610389	0.315583	25	27610170	27610389	CDH23
25	27607384	27607529	0.315583	25	27607384	27607529	CDH23
25	27617167	27617315	0.315583	25	27617167	27617315	CDH23
25	27614271	27614384	0.315583	25	27614271	27614384	CDH23
25	27612060	27612212	0.315583	25	27612060	27612212	CDH23
25	27610170	27610389	0.315583	25	27610170	27610389	CDH23
25	27607384	27607529	0.315583	25	27607384	27607529	CDH23
25	27634723	27635111	0.315583	25	27634723	27635111	CDH23
25	27635939	27636040	0.315583	25	27635939	27636040	CDH23
25	27634723	27635111	0.315583	25	27634723	27635111	CDH23
25	27633081	27633216	0.315583	25	27633081	27633216	CDH23
25	27628297	27628445	0.315583	25	27628297	27628445	CDH23
25	27627447	27627507	0.315583	25	27627447	27627507	CDH23
25	27633081	27633216	0.315583	25	27633081	27633216	CDH23
25	27628297	27628445	0.315583	25	27628297	27628445	CDH23
25	27627447	27627507	0.315583	25	27627447	27627507	CDH23
25	27636355	27636357	0.315583	25	27636355	27636357	CDH23
25	27636355	27636357	0.315583	25	27636355	27636357	CDH23
25	27635939	27636040	0.315583	25	27635939	27636040	CDH23
25	27654187	27654383	0.315583	25	27654187	27654383	C25H10orf54
25	27655691	27655718	0.315583	25	27655691	27655718	C25H10orf54
25	27653983	27654017	0.315583	25	27653983	27654017	C25H10orf54
25	27641134	27641283	0.315583	25	27641134	27641283	CDH23
25	27644828	27645055	0.315583	25	27644828	27645055	CDH23
25	27643605	27643733	0.315583	25	27643605	27643733	CDH23
25	27642296	27642424	0.315583	25	27642296	27642424	CDH23
25	27644828	27645055	0.315583	25	27644828	27645055	CDH23
25	27643605	27643733	0.315583	25	27643605	27643733	CDH23
25	27642296	27642424	0.315583	25	27642296	27642424	CDH23
25	27641134	27641283	0.315583	25	27641134	27641283	CDH23
25	27659633	27659740	0.315583	25	27659633	27659740	C25H10orf54
25	27665762	27665818	0.315583	25	27665762	27665818	C25H10orf54
25	27666620	27667045	0.315583	25	27666620	27667045	C25H10orf54
25	27677835	27677916	0.315583	25	27677835	27677916	C25H10orf54
25	27683623	27683803	0.315583	25	27683623	27683803	CDH23
25	27682874	27682993	0.315583	25	27682874	27682993	CDH23
25	27682383	27682604	0.315583	25	27682383	27682604	CDH23
25	27683623	27683803	0.315583	25	27683623	27683803	CDH23
25	27682874	27682993	0.315583	25	27682874	27682993	CDH23
25	27682383	27682604	0.315583	25	27682383	27682604	CDH23
25	27698219	27698321	0.315583	25	27698219	27698321	CDH23
25	27699551	27699676	0.315583	25	27699551	27699676	CDH23
25	27698219	27698321	0.315583	25	27698219	27698321	CDH23
25	27696464	27696571	0.315583	25	27696464	27696571	CDH23
25	27695719	27695928	0.315583	25	27695719	27695928	CDH23
25	27695097	27695230	0.315583	25	27695097	27695230	CDH23
25	27696464	27696571	0.315583	25	27696464	27696571	CDH23
25	27699551	27699676	0.315583	25	27699551	27699676	CDH23
25	27695719	27695928	0.315583	25	27695719	27695928	CDH23
25	27695097	27695230	0.315583	25	27695097	27695230	CDH23
25	27606884	27607073	0.315583	25	27606884	27607073	CDH23
25	27606884	27607073	0.315583	25	27606884	27607073	CDH23
10	29509063	29509159	0.308101	10	29509063	29509159	RXFP2
5	43433522	43433587	0.300221	5	43433522	43433587	SAR1B
5	43431957	43432060	0.300221	5	43431957	43432060	SAR1B
5	43430795	43430926	0.300221	5	43430795	43430926	SAR1B
5	43429336	43429449	0.300221	5	43429336	43429449	SAR1B
5	43439278	43439397	0.300221	5	43439278	43439397	SAR1B
5	43443160	43443217	0.300221	5	43443160	43443217	SAR1B
5	43461230	43461281	0.300221	5	43461230	43461281	SEC24A
5	43461284	43461313	0.300221	5	43461284	43461313	SEC24A
5	43482638	43483120	0.300221	5	43482638	43483120	SEC24A
5	43487645	43487815	0.300221	5	43487645	43487815	SEC24A
5	43490425	43490502	0.300221	5	43490425	43490502	SEC24A
5	43491057	43491223	0.300221	5	43491057	43491223	SEC24A
5	43491487	43491659	0.300221	5	43491487	43491659	SEC24A
5	43492594	43492696	0.300221	5	43492594	43492696	SEC24A
5	43493785	43493911	0.300221	5	43493785	43493911	SEC24A
5	43495529	43495638	0.300221	5	43495529	43495638	SEC24A
5	43498546	43498658	0.300221	5	43498546	43498658	SEC24A
5	43499993	43500111	0.300221	5	43499993	43500111	SEC24A
5	43504377	43504432	0.300221	5	43504377	43504432	SEC24A
5	43505527	43505733	0.300221	5	43505527	43505733	SEC24A
5	43506996	43507116	0.300221	5	43506996	43507116	SEC24A
5	43507423	43507581	0.300221	5	43507423	43507581	SEC24A
5	43513298	43513471	0.300221	5	43513298	43513471	SEC24A
5	43521077	43521187	0.300221	5	43521077	43521187	SEC24A
5	43523176	43523351	0.300221	5	43523176	43523351	SEC24A
5	43524722	43524859	0.300221	5	43524722	43524859	SEC24A
2	30673828	30673897	0.297795	2	30673828	30673897	PTCH1
2	30673993	30674084	0.297795	2	30673993	30674084	PTCH1
2	30675773	30675971	0.297795	2	30675773	30675971	PTCH1
2	30676261	30676382	0.297795	2	30676261	30676382	PTCH1
2	30677191	30677338	0.297795	2	30677191	30677338	PTCH1
2	30678175	30678306	0.297795	2	30678175	30678306	PTCH1
2	30678736	30678891	0.297795	2	30678736	30678891	PTCH1
2	30679548	30679646	0.297795	2	30679548	30679646	PTCH1
2	30680132	30680257	0.297795	2	30680132	30680257	PTCH1
2	30685749	30685867	0.297795	2	30685749	30685867	PTCH1
2	30686485	30686887	0.297795	2	30686485	30686887	PTCH1
2	30692097	30692239	0.297795	2	30692097	30692239	PTCH1
2	30694249	30694432	0.297795	2	30694249	30694432	PTCH1
2	30700473	30700615	0.297795	2	30700473	30700615	PTCH1
2	30697601	30697738	0.297795	2	30697601	30697738	PTCH1
2	30695899	30696179	0.297795	2	30695899	30696179	PTCH1
2	30687309	30687618	0.297795	2	30687309	30687618	PTCH1
2	30704151	30704250	0.297795	2	30704151	30704250	PTCH1
2	30707004	30707217	0.297795	2	30707004	30707217	PTCH1
2	30706668	30707002	0.297795	2	30706668	30707002	PTCH1
2	30704815	30705069	0.297795	2	30704815	30705069	PTCH1
2	30670768	30670898	0.297795	2	30670768	30670898	PTCH1
3	161403566	161403679	0.297782	3	161403566	161403679	METTL1
3	161403289	161403473	0.297782	3	161403289	161403473	METTL1
3	161402204	161402367	0.297782	3	161402204	161402367	METTL1
3	161400893	161401005	0.297782	3	161400893	161401005	METTL1
3	161404092	161404244	0.297782	3	161404092	161404244	METTL1
3	161403824	161403925	0.297782	3	161403824	161403925	METTL1
3	161403289	161403473	0.297782	3	161403289	161403473	METTL1
3	161402223	161402367	0.297782	3	161402223	161402367	METTL1
3	161403566	161403679	0.297782	3	161403566	161403679	METTL1
3	161403824	161403925	0.297782	3	161403824	161403925	METTL1
3	161404092	161404244	0.297782	3	161404092	161404244	METTL1
3	161400104	161400280	0.297782	3	161400104	161400280	METTL21B
3	161408459	161408534	0.297782	3	161408459	161408534	LOC101116039
3	161411786	161411896	0.297782	3	161411786	161411896	LOC101116039
3	161411031	161411228	0.297782	3	161411031	161411228	LOC101116039
3	161410680	161410758	0.297782	3	161410680	161410758	LOC101116039
3	161410307	161410479	0.297782	3	161410307	161410479	LOC101116039
3	161409294	161409575	0.297782	3	161409294	161409575	LOC101116039
3	161409040	161409149	0.297782	3	161409040	161409149	LOC101116039
3	161408691	161408760	0.297782	3	161408691	161408760	LOC101116039
3	161407592	161407721	0.297782	3	161407592	161407721	LOC101116039
3	161409925	161410100	0.297782	3	161409925	161410100	LOC101116039
3	161407264	161407392	0.297782	3	161407264	161407392	LOC101116039
3	161406577	161406767	0.297782	3	161406577	161406767	LOC101116039
3	161405787	161405978	0.297782	3	161405787	161405978	LOC101116039
3	161424743	161424852	0.297782	3	161424743	161424852	CDK4
3	161425103	161425153	0.297782	3	161425103	161425153	CDK4
3	161425299	161425434	0.297782	3	161425299	161425434	CDK4
3	161425843	161425932	0.297782	3	161425843	161425932	CDK4
3	161423798	161423809	0.297782	3	161423798	161423809	CDK4
3	161423255	161423371	0.297782	3	161423255	161423371	CDK4
3	161423779	161424005	0.297782	3	161423779	161424005	CDK4
3	161424172	161424307	0.297782	3	161424172	161424307	CDK4
3	161423812	161424005	0.297782	3	161423812	161424005	CDK4
3	161424172	161424307	0.297782	3	161424172	161424307	CDK4
3	161424423	161424590	0.297782	3	161424423	161424590	CDK4
3	161424743	161424852	0.297782	3	161424743	161424852	CDK4
3	161425103	161425153	0.297782	3	161425103	161425153	CDK4
3	161425299	161425434	0.297782	3	161425299	161425434	CDK4
3	161425843	161425932	0.297782	3	161425843	161425932	CDK4
3	161424423	161424590	0.297782	3	161424423	161424590	CDK4
3	161418439	161418441	0.297782	3	161418440	161418440	2024-03-09
3	161418736	161418920	0.297782	3	161418736	161418920	2024-03-09
3	161418922	161418994	0.297782	3	161418922	161418994	2024-03-09
3	161419012	161419082	0.297782	3	161419012	161419082	2024-03-09
3	161417540	161417695	0.297782	3	161417540	161417695	2024-03-09
3	161416672	161416864	0.297782	3	161416672	161416864	2024-03-09
3	161416078	161416409	0.297782	3	161416078	161416409	2024-03-09
3	161418996	161419010	0.297782	3	161418996	161419010	2024-03-09
3	161426873	161426944	0.297782	3	161426873	161426944	TSPAN31
3	161427046	161427159	0.297782	3	161427046	161427159	TSPAN31
3	161428936	161428998	0.297782	3	161428936	161428998	TSPAN31
3	161428230	161428397	0.297782	3	161428230	161428397	TSPAN31
3	161427920	161428000	0.297782	3	161427920	161428000	TSPAN31
3	161427477	161427608	0.297782	3	161427477	161427608	TSPAN31
3	161428269	161428397	0.297782	3	161428269	161428397	TSPAN31
3	161428936	161428998	0.297782	3	161428936	161428998	TSPAN31
3	161427920	161428000	0.297782	3	161427920	161428000	TSPAN31
3	161427046	161427159	0.297782	3	161427046	161427159	TSPAN31
3	161427477	161427608	0.297782	3	161427477	161427608	TSPAN31
3	161426873	161426944	0.297782	3	161426873	161426944	TSPAN31
3	161443977	161444105	0.297782	3	161443977	161444105	AGAP2
3	161444997	161445056	0.297782	3	161444997	161445056	AGAP2
3	161445288	161445436	0.297782	3	161445288	161445436	AGAP2
3	161445537	161445627	0.297782	3	161445537	161445627	AGAP2
3	161443118	161443237	0.297782	3	161443118	161443237	AGAP2
3	161441231	161441340	0.297782	3	161441231	161441340	AGAP2
3	161446545	161446784	0.297782	3	161446545	161446784	AGAP2
3	161446103	161446358	0.297782	3	161446103	161446358	AGAP2
3	161445751	161445973	0.297782	3	161445751	161445973	AGAP2
3	161445537	161445627	0.297782	3	161445537	161445627	AGAP2
3	161445288	161445436	0.297782	3	161445288	161445436	AGAP2
3	161443977	161444105	0.297782	3	161443977	161444105	AGAP2
3	161431556	161431715	0.297782	3	161431556	161431715	AGAP2
3	161438348	161438406	0.297782	3	161438348	161438406	AGAP2
3	161439031	161439118	0.297782	3	161439031	161439118	AGAP2
3	161439307	161439392	0.297782	3	161439307	161439392	AGAP2
3	161439540	161439687	0.297782	3	161439540	161439687	AGAP2
3	161440791	161440925	0.297782	3	161440791	161440925	AGAP2
3	161443118	161443237	0.297782	3	161443118	161443237	AGAP2
3	161441773	161441931	0.297782	3	161441773	161441931	AGAP2
3	161442081	161442167	0.297782	3	161442081	161442167	AGAP2
3	161442252	161442356	0.297782	3	161442252	161442356	AGAP2
3	161442781	161442943	0.297782	3	161442781	161442943	AGAP2
3	161442252	161442356	0.297782	3	161442252	161442356	AGAP2
3	161442081	161442167	0.297782	3	161442081	161442167	AGAP2
3	161441773	161441931	0.297782	3	161441773	161441931	AGAP2
3	161441231	161441340	0.297782	3	161441231	161441340	AGAP2
3	161440791	161440925	0.297782	3	161440791	161440925	AGAP2
3	161439540	161439687	0.297782	3	161439540	161439687	AGAP2
3	161439307	161439392	0.297782	3	161439307	161439392	AGAP2
3	161439031	161439118	0.297782	3	161439031	161439118	AGAP2
3	161438348	161438406	0.297782	3	161438348	161438406	AGAP2
3	161431556	161431715	0.297782	3	161431556	161431715	AGAP2
3	161446545	161446784	0.297782	3	161446545	161446784	AGAP2
3	161446103	161446358	0.297782	3	161446103	161446358	AGAP2
3	161445751	161445973	0.297782	3	161445751	161445973	AGAP2
3	161442781	161442943	0.297782	3	161442781	161442943	AGAP2
3	161456048	161456212	0.297782	3	161456048	161456212	OS9
3	161455341	161455463	0.297782	3	161455341	161455463	OS9
3	161455785	161455897	0.297782	3	161455785	161455897	OS9
3	161456048	161456212	0.297782	3	161456048	161456212	OS9
3	161457120	161457309	0.297782	3	161457120	161457309	OS9
3	161457588	161457863	0.297782	3	161457588	161457863	OS9
3	161458092	161458180	0.297782	3	161458092	161458180	OS9
3	161458856	161458907	0.297782	3	161458856	161458907	OS9
3	161459109	161459209	0.297782	3	161459109	161459209	OS9
3	161459430	161459534	0.297782	3	161459430	161459534	OS9
3	161459653	161459863	0.297782	3	161459653	161459863	OS9
3	161455785	161455897	0.297782	3	161455785	161455897	OS9
3	161455341	161455463	0.297782	3	161455341	161455463	OS9
3	161459653	161459863	0.297782	3	161459653	161459863	OS9
3	161459430	161459534	0.297782	3	161459430	161459534	OS9
3	161459653	161459863	0.297782	3	161459653	161459863	OS9
3	161459430	161459534	0.297782	3	161459430	161459534	OS9
3	161459109	161459209	0.297782	3	161459109	161459209	OS9
3	161458856	161458907	0.297782	3	161458856	161458907	OS9
3	161458092	161458180	0.297782	3	161458092	161458180	OS9
3	161457588	161457863	0.297782	3	161457588	161457863	OS9
3	161457120	161457309	0.297782	3	161457120	161457309	OS9
3	161456048	161456212	0.297782	3	161456048	161456212	OS9
3	161455785	161455897	0.297782	3	161455785	161455897	OS9
3	161455341	161455463	0.297782	3	161455341	161455463	OS9
3	161459109	161459209	0.297782	3	161459109	161459209	OS9
3	161455341	161455463	0.297782	3	161455341	161455463	OS9
3	161455785	161455897	0.297782	3	161455785	161455897	OS9
3	161457120	161457309	0.297782	3	161457120	161457309	OS9
3	161457588	161457863	0.297782	3	161457588	161457863	OS9
3	161458092	161458180	0.297782	3	161458092	161458180	OS9
3	161458856	161458907	0.297782	3	161458856	161458907	OS9
3	161459109	161459209	0.297782	3	161459109	161459209	OS9
3	161459430	161459534	0.297782	3	161459430	161459534	OS9
3	161459653	161459863	0.297782	3	161459653	161459863	OS9
3	161455341	161455463	0.297782	3	161455341	161455463	OS9
3	161455785	161455897	0.297782	3	161455785	161455897	OS9
3	161456048	161456212	0.297782	3	161456048	161456212	OS9
3	161457120	161457309	0.297782	3	161457120	161457309	OS9
3	161457588	161457863	0.297782	3	161457588	161457863	OS9
3	161458092	161458180	0.297782	3	161458092	161458180	OS9
3	161458856	161458907	0.297782	3	161458856	161458907	OS9
3	161459109	161459209	0.297782	3	161459109	161459209	OS9
3	161459653	161459863	0.297782	3	161459653	161459863	OS9
3	161457120	161457309	0.297782	3	161457120	161457309	OS9
3	161457588	161457863	0.297782	3	161457588	161457863	OS9
3	161458092	161458180	0.297782	3	161458092	161458180	OS9
3	161458856	161458907	0.297782	3	161458856	161458907	OS9
3	161455341	161455463	0.297782	3	161455341	161455463	OS9
3	161455785	161455897	0.297782	3	161455785	161455897	OS9
3	161457120	161457309	0.297782	3	161457120	161457309	OS9
3	161457588	161457863	0.297782	3	161457588	161457863	OS9
3	161458092	161458180	0.297782	3	161458092	161458180	OS9
3	161458856	161458907	0.297782	3	161458856	161458907	OS9
3	161459109	161459209	0.297782	3	161459109	161459209	OS9
3	161459653	161459863	0.297782	3	161459653	161459863	OS9
3	161487342	161487440	0.297782	3	161487342	161487440	OS9
3	161487616	161487701	0.297782	3	161487616	161487701	OS9
3	161487832	161487895	0.297782	3	161487832	161487895	OS9
3	161488772	161488948	0.297782	3	161488772	161488948	OS9
3	161489371	161489532	0.297782	3	161489371	161489532	OS9
3	161489371	161489532	0.297782	3	161489371	161489532	OS9
3	161488772	161488948	0.297782	3	161488772	161488948	OS9
3	161487832	161487895	0.297782	3	161487832	161487895	OS9
3	161487625	161487701	0.297782	3	161487625	161487701	OS9
3	161487342	161487440	0.297782	3	161487342	161487440	OS9
3	161487832	161487895	0.297782	3	161487832	161487895	OS9
3	161487625	161487701	0.297782	3	161487625	161487701	OS9
3	161487342	161487440	0.297782	3	161487342	161487440	OS9
3	161487342	161487440	0.297782	3	161487342	161487440	OS9
3	161487616	161487701	0.297782	3	161487616	161487701	OS9
3	161487832	161487895	0.297782	3	161487832	161487895	OS9
3	161488772	161488948	0.297782	3	161488772	161488948	OS9
3	161489371	161489532	0.297782	3	161489371	161489532	OS9
3	161487342	161487440	0.297782	3	161487342	161487440	OS9
3	161487616	161487701	0.297782	3	161487616	161487701	OS9
3	161487832	161487895	0.297782	3	161487832	161487895	OS9
3	161488772	161488948	0.297782	3	161488772	161488948	OS9
3	161488772	161488948	0.297782	3	161488772	161488948	OS9
3	161489371	161489532	0.297782	3	161489371	161489532	OS9
3	161489371	161489532	0.297782	3	161489371	161489532	OS9
3	161489371	161489532	0.297782	3	161489371	161489532	OS9
3	161488772	161488948	0.297782	3	161488772	161488948	OS9
3	161487832	161487895	0.297782	3	161487832	161487895	OS9
3	161487625	161487701	0.297782	3	161487625	161487701	OS9
3	161487342	161487440	0.297782	3	161487342	161487440	OS9
5	43376393	43376481	0.297282	5	43376393	43376481	JADE2
5	43392581	43392792	0.297282	5	43392581	43392792	JADE2
5	43387149	43387306	0.297282	5	43387149	43387306	JADE2
5	43394028	43394195	0.297282	5	43394028	43394195	JADE2
5	43395636	43395752	0.297282	5	43395636	43395752	JADE2
5	43397023	43397487	0.297282	5	43397023	43397487	JADE2
5	43391729	43391889	0.297282	5	43391729	43391889	JADE2
5	43406302	43406419	0.297282	5	43406302	43406419	JADE2
5	43408147	43408275	0.297282	5	43408147	43408275	JADE2
5	43409565	43410014	0.297282	5	43409565	43410014	JADE2
5	43410093	43410448	0.297282	5	43410093	43410448	JADE2
5	43433522	43433587	0.297282	5	43433522	43433587	SAR1B
5	43431957	43432060	0.297282	5	43431957	43432060	SAR1B
5	43430795	43430926	0.297282	5	43430795	43430926	SAR1B
5	43429336	43429449	0.297282	5	43429336	43429449	SAR1B
5	43439278	43439397	0.297282	5	43439278	43439397	SAR1B
5	43443160	43443217	0.297282	5	43443160	43443217	SAR1B
5	43461230	43461281	0.297282	5	43461230	43461281	SEC24A
5	43461284	43461313	0.297282	5	43461284	43461313	SEC24A
7	22607920	22607965	0.297043	7	22607920	22607965	LOC101110848
7	22607437	22607720	0.297043	7	22607437	22607720	LOC101110848
7	22602748	22603091	0.297043	7	22602748	22603091	LOC101110597
7	22603204	22603249	0.297043	7	22603204	22603249	LOC101110597
7	22622104	22622173	0.297043	7	22622104	22622173	LOC106991256
7	22623615	22623687	0.297043	7	22623615	22623687	LOC106991256
7	22620786	22620912	0.297043	7	22620786	22620912	LOC106991256
7	22626668	22626719	0.297043	7	22626668	22626719	LOC106991256
7	22640834	22640882	0.297043	7	22640834	22640882	LOC106991272
7	22639790	22640106	0.297043	7	22639790	22640106	LOC106991272
7	22645593	22645656	0.297043	7	22645593	22645656	LOC106991271
7	22645096	22645427	0.297043	7	22645096	22645427	LOC106991271
7	22656668	22656716	0.297043	7	22656668	22656716	LOC105614521
7	22655890	22656251	0.297043	7	22655890	22656251	LOC105614521
7	22683990	22684035	0.297043	7	22683990	22684035	LOC106991270
7	22683476	22683879	0.297043	7	22683476	22683879	LOC106991270
7	22626109	22626470	0.297043	7	22626109	22626470	LOC106991256
2	28553455	28553513	0.294545	2	28553455	28553513	IPPK
2	28553914	28553986	0.294545	2	28553914	28553986	IPPK
2	28553455	28553513	0.294545	2	28553455	28553513	IPPK
2	28553914	28553986	0.294545	2	28553914	28553986	IPPK
2	28553914	28553986	0.294545	2	28553914	28553986	IPPK
2	28553455	28553513	0.294545	2	28553455	28553513	IPPK
2	28557322	28557468	0.294545	2	28557322	28557468	IPPK
2	28559467	28559555	0.294545	2	28559467	28559555	IPPK
2	28560291	28560393	0.294545	2	28560291	28560393	IPPK
2	28557322	28557601	0.294545	2	28557322	28557601	IPPK
2	28559405	28559555	0.294545	2	28559405	28559555	IPPK
2	28560291	28560393	0.294545	2	28560291	28560393	IPPK
2	28560291	28560393	0.294545	2	28560291	28560393	IPPK
2	28559405	28559555	0.294545	2	28559405	28559555	IPPK
2	28557322	28557601	0.294545	2	28557322	28557601	IPPK
2	28584519	28584598	0.294545	2	28584519	28584598	IPPK
2	28587209	28587431	0.294545	2	28587209	28587431	IPPK
2	28584519	28584598	0.294545	2	28584519	28584598	IPPK
2	28587209	28587431	0.294545	2	28587209	28587431	IPPK
2	28584519	28584598	0.294545	2	28584519	28584598	IPPK
2	28585078	28585117	0.294545	2	28585078	28585117	IPPK
2	28589905	28590032	0.294545	2	28589905	28590032	CENPP
2	28590372	28590463	0.294545	2	28590372	28590463	CENPP
2	28591599	28591678	0.294545	2	28591599	28591678	CENPP
2	28637166	28637454	0.294545	2	28637166	28637454	ECM2
2	28637166	28637454	0.294545	2	28637166	28637454	ECM2
2	28637166	28637454	0.294545	2	28637166	28637454	ECM2
2	28645788	28645903	0.294545	2	28645788	28645903	ECM2
2	28647884	28648019	0.294545	2	28647884	28648019	ECM2
2	28645788	28645903	0.294545	2	28645788	28645903	ECM2
2	28642962	28643549	0.294545	2	28642962	28643549	ECM2
2	28643031	28643549	0.294545	2	28643031	28643549	ECM2
2	28640182	28640370	0.294545	2	28640182	28640370	ECM2
2	28642965	28643549	0.294545	2	28642965	28643549	ECM2
2	28645788	28645903	0.294545	2	28645788	28645903	ECM2
2	28647884	28648019	0.294545	2	28647884	28648019	ECM2
2	28640182	28640370	0.294545	2	28640182	28640370	ECM2
2	28647884	28648019	0.294545	2	28647884	28648019	ECM2
2	28640182	28640370	0.294545	2	28640182	28640370	ECM2
3	161375397	161375576	0.294463	3	161375397	161375576	AVIL
3	161377206	161377351	0.294463	3	161377206	161377351	AVIL
3	161377459	161377603	0.294463	3	161377459	161377603	AVIL
3	161379026	161379214	0.294463	3	161379026	161379214	AVIL
3	161379797	161379865	0.294463	3	161379797	161379865	AVIL
3	161380976	161381092	0.294463	3	161380976	161381092	AVIL
3	161375397	161375576	0.294463	3	161375397	161375576	AVIL
3	161377206	161377351	0.294463	3	161377206	161377351	AVIL
3	161377459	161377603	0.294463	3	161377459	161377603	AVIL
3	161379797	161379865	0.294463	3	161379797	161379865	AVIL
3	161380976	161381092	0.294463	3	161380976	161381092	AVIL
3	161379026	161379214	0.294463	3	161379026	161379214	AVIL
3	161384627	161385030	0.294463	3	161384627	161385030	TSFM
3	161392333	161392431	0.294463	3	161392333	161392431	TSFM
3	161391953	161392123	0.294463	3	161391953	161392123	TSFM
3	161391036	161391164	0.294463	3	161391036	161391164	TSFM
3	161390118	161390240	0.294463	3	161390118	161390240	TSFM
3	161386887	161386974	0.294463	3	161386887	161386974	TSFM
3	161382861	161382971	0.294463	3	161382861	161382971	AVIL
3	161382861	161382971	0.294463	3	161382861	161382971	AVIL
3	161394285	161394673	0.294463	3	161394285	161394673	METTL21B
3	161403566	161403679	0.294463	3	161403566	161403679	METTL1
3	161403289	161403473	0.294463	3	161403289	161403473	METTL1
3	161402204	161402367	0.294463	3	161402204	161402367	METTL1
3	161400893	161401005	0.294463	3	161400893	161401005	METTL1
3	161404092	161404244	0.294463	3	161404092	161404244	METTL1
3	161403824	161403925	0.294463	3	161403824	161403925	METTL1
3	161403289	161403473	0.294463	3	161403289	161403473	METTL1
3	161402223	161402367	0.294463	3	161402223	161402367	METTL1
3	161403566	161403679	0.294463	3	161403566	161403679	METTL1
3	161403824	161403925	0.294463	3	161403824	161403925	METTL1
3	161404092	161404244	0.294463	3	161404092	161404244	METTL1
3	161399875	161399986	0.294463	3	161399875	161399986	METTL21B
3	161400104	161400280	0.294463	3	161400104	161400280	METTL21B
3	161408459	161408534	0.294463	3	161408459	161408534	LOC101116039
3	161411786	161411896	0.294463	3	161411786	161411896	LOC101116039
3	161411031	161411228	0.294463	3	161411031	161411228	LOC101116039
3	161410680	161410758	0.294463	3	161410680	161410758	LOC101116039
3	161410307	161410479	0.294463	3	161410307	161410479	LOC101116039
3	161409294	161409575	0.294463	3	161409294	161409575	LOC101116039
3	161409040	161409149	0.294463	3	161409040	161409149	LOC101116039
3	161408691	161408760	0.294463	3	161408691	161408760	LOC101116039
3	161407592	161407721	0.294463	3	161407592	161407721	LOC101116039
3	161409925	161410100	0.294463	3	161409925	161410100	LOC101116039
3	161407264	161407392	0.294463	3	161407264	161407392	LOC101116039
3	161406577	161406767	0.294463	3	161406577	161406767	LOC101116039
3	161405787	161405978	0.294463	3	161405787	161405978	LOC101116039
3	161424743	161424852	0.294463	3	161424743	161424852	CDK4
3	161425103	161425153	0.294463	3	161425103	161425153	CDK4
3	161425299	161425434	0.294463	3	161425299	161425434	CDK4
3	161425843	161425932	0.294463	3	161425843	161425932	CDK4
3	161423798	161423809	0.294463	3	161423798	161423809	CDK4
3	161423255	161423371	0.294463	3	161423255	161423371	CDK4
3	161423779	161424005	0.294463	3	161423779	161424005	CDK4
3	161424172	161424307	0.294463	3	161424172	161424307	CDK4
3	161423812	161424005	0.294463	3	161423812	161424005	CDK4
3	161424172	161424307	0.294463	3	161424172	161424307	CDK4
3	161424423	161424590	0.294463	3	161424423	161424590	CDK4
3	161424743	161424852	0.294463	3	161424743	161424852	CDK4
3	161425103	161425153	0.294463	3	161425103	161425153	CDK4
3	161425299	161425434	0.294463	3	161425299	161425434	CDK4
3	161425843	161425932	0.294463	3	161425843	161425932	CDK4
3	161424423	161424590	0.294463	3	161424423	161424590	CDK4
3	161418439	161418441	0.294463	3	161418440	161418440	2024-03-09
3	161418736	161418920	0.294463	3	161418736	161418920	2024-03-09
3	161418922	161418994	0.294463	3	161418922	161418994	2024-03-09
3	161419012	161419082	0.294463	3	161419012	161419082	2024-03-09
3	161417540	161417695	0.294463	3	161417540	161417695	2024-03-09
3	161416672	161416864	0.294463	3	161416672	161416864	2024-03-09
3	161416078	161416409	0.294463	3	161416078	161416409	2024-03-09
3	161418996	161419010	0.294463	3	161418996	161419010	2024-03-09
3	161426873	161426944	0.294463	3	161426873	161426944	TSPAN31
3	161427046	161427159	0.294463	3	161427046	161427159	TSPAN31
3	161428936	161428998	0.294463	3	161428936	161428998	TSPAN31
3	161428230	161428397	0.294463	3	161428230	161428397	TSPAN31
3	161427920	161428000	0.294463	3	161427920	161428000	TSPAN31
3	161427477	161427608	0.294463	3	161427477	161427608	TSPAN31
3	161428269	161428397	0.294463	3	161428269	161428397	TSPAN31
3	161428936	161428998	0.294463	3	161428936	161428998	TSPAN31
3	161427920	161428000	0.294463	3	161427920	161428000	TSPAN31
3	161427046	161427159	0.294463	3	161427046	161427159	TSPAN31
3	161427477	161427608	0.294463	3	161427477	161427608	TSPAN31
3	161426873	161426944	0.294463	3	161426873	161426944	TSPAN31
3	161443977	161444105	0.294463	3	161443977	161444105	AGAP2
3	161444997	161445056	0.294463	3	161444997	161445056	AGAP2
3	161445288	161445436	0.294463	3	161445288	161445436	AGAP2
3	161445537	161445627	0.294463	3	161445537	161445627	AGAP2
3	161443118	161443237	0.294463	3	161443118	161443237	AGAP2
3	161441231	161441340	0.294463	3	161441231	161441340	AGAP2
3	161446545	161446784	0.294463	3	161446545	161446784	AGAP2
3	161446103	161446358	0.294463	3	161446103	161446358	AGAP2
3	161445751	161445973	0.294463	3	161445751	161445973	AGAP2
3	161445537	161445627	0.294463	3	161445537	161445627	AGAP2
3	161445288	161445436	0.294463	3	161445288	161445436	AGAP2
3	161443977	161444105	0.294463	3	161443977	161444105	AGAP2
3	161431556	161431715	0.294463	3	161431556	161431715	AGAP2
3	161438348	161438406	0.294463	3	161438348	161438406	AGAP2
3	161439031	161439118	0.294463	3	161439031	161439118	AGAP2
3	161439307	161439392	0.294463	3	161439307	161439392	AGAP2
3	161439540	161439687	0.294463	3	161439540	161439687	AGAP2
3	161440791	161440925	0.294463	3	161440791	161440925	AGAP2
3	161443118	161443237	0.294463	3	161443118	161443237	AGAP2
3	161441773	161441931	0.294463	3	161441773	161441931	AGAP2
3	161442081	161442167	0.294463	3	161442081	161442167	AGAP2
3	161442252	161442356	0.294463	3	161442252	161442356	AGAP2
3	161442781	161442943	0.294463	3	161442781	161442943	AGAP2
3	161442252	161442356	0.294463	3	161442252	161442356	AGAP2
3	161442081	161442167	0.294463	3	161442081	161442167	AGAP2
3	161441773	161441931	0.294463	3	161441773	161441931	AGAP2
3	161441231	161441340	0.294463	3	161441231	161441340	AGAP2
3	161440791	161440925	0.294463	3	161440791	161440925	AGAP2
3	161439540	161439687	0.294463	3	161439540	161439687	AGAP2
3	161439307	161439392	0.294463	3	161439307	161439392	AGAP2
3	161439031	161439118	0.294463	3	161439031	161439118	AGAP2
3	161438348	161438406	0.294463	3	161438348	161438406	AGAP2
3	161431556	161431715	0.294463	3	161431556	161431715	AGAP2
3	161446545	161446784	0.294463	3	161446545	161446784	AGAP2
3	161446103	161446358	0.294463	3	161446103	161446358	AGAP2
3	161445751	161445973	0.294463	3	161445751	161445973	AGAP2
3	161442781	161442943	0.294463	3	161442781	161442943	AGAP2
3	161456048	161456212	0.294463	3	161456048	161456212	OS9
3	161455341	161455463	0.294463	3	161455341	161455463	OS9
3	161455785	161455897	0.294463	3	161455785	161455897	OS9
3	161456048	161456212	0.294463	3	161456048	161456212	OS9
3	161457120	161457309	0.294463	3	161457120	161457309	OS9
3	161457588	161457863	0.294463	3	161457588	161457863	OS9
3	161458092	161458180	0.294463	3	161458092	161458180	OS9
3	161458856	161458907	0.294463	3	161458856	161458907	OS9
3	161459109	161459209	0.294463	3	161459109	161459209	OS9
3	161459430	161459534	0.294463	3	161459430	161459534	OS9
3	161459653	161459863	0.294463	3	161459653	161459863	OS9
3	161455785	161455897	0.294463	3	161455785	161455897	OS9
3	161455341	161455463	0.294463	3	161455341	161455463	OS9
3	161459653	161459863	0.294463	3	161459653	161459863	OS9
3	161459430	161459534	0.294463	3	161459430	161459534	OS9
3	161459653	161459863	0.294463	3	161459653	161459863	OS9
3	161459430	161459534	0.294463	3	161459430	161459534	OS9
3	161459109	161459209	0.294463	3	161459109	161459209	OS9
3	161458856	161458907	0.294463	3	161458856	161458907	OS9
3	161458092	161458180	0.294463	3	161458092	161458180	OS9
3	161457588	161457863	0.294463	3	161457588	161457863	OS9
3	161457120	161457309	0.294463	3	161457120	161457309	OS9
3	161456048	161456212	0.294463	3	161456048	161456212	OS9
3	161455785	161455897	0.294463	3	161455785	161455897	OS9
3	161455341	161455463	0.294463	3	161455341	161455463	OS9
3	161459109	161459209	0.294463	3	161459109	161459209	OS9
3	161455341	161455463	0.294463	3	161455341	161455463	OS9
3	161455785	161455897	0.294463	3	161455785	161455897	OS9
3	161457120	161457309	0.294463	3	161457120	161457309	OS9
3	161457588	161457863	0.294463	3	161457588	161457863	OS9
3	161458092	161458180	0.294463	3	161458092	161458180	OS9
3	161458856	161458907	0.294463	3	161458856	161458907	OS9
3	161459109	161459209	0.294463	3	161459109	161459209	OS9
3	161459430	161459534	0.294463	3	161459430	161459534	OS9
3	161459653	161459863	0.294463	3	161459653	161459863	OS9
3	161455341	161455463	0.294463	3	161455341	161455463	OS9
3	161455785	161455897	0.294463	3	161455785	161455897	OS9
[truncated: 37,439 more rows]

## Sheet: S2
The annotation results for the top 1% regions based on XP-EHH values
Chromosome	Region start	Region end	XP-EHH value	Chromosome	Region start	Region end	Genes
15	3853247	3853370	2.02527	15	3853247	3853370	PDGFD
15	3853247	3853370	2.02527	15	3853247	3853370	PDGFD
15	3853247	3853370	2.02527	15	3853247	3853370	PDGFD
15	3853247	3853370	2.02527	15	3853247	3853370	PDGFD
15	3904332	3904448	1.97607	15	3904332	3904448	PDGFD
15	3904332	3904448	1.97607	15	3904332	3904448	PDGFD
13	52948296	52948578	1.89281	13	52948296	52948578	MYT1
8	87726383	87726647	1.87882	8	87726383	87726647	T
8	87727278	87727483	1.87882	8	87727278	87727483	T
8	87725323	87725457	1.87882	8	87725323	87725457	T
8	87724071	87724132	1.87882	8	87724071	87724132	T
8	87724249	87724310	1.87882	8	87724249	87724310	T
13	53018837	53019192	1.86315	13	53018837	53019192	OPRL1
13	53018837	53019192	1.86315	13	53018837	53019192	OPRL1
13	53018837	53019192	1.86315	13	53018837	53019192	OPRL1
13	53018837	53019192	1.86315	13	53018837	53019192	OPRL1
13	53018837	53019192	1.86315	13	53018837	53019192	OPRL1
13	53018837	53019182	1.86315	13	53018837	53019182	OPRL1
13	53018837	53019192	1.86315	13	53018837	53019192	OPRL1
13	53018837	53019192	1.86315	13	53018837	53019192	OPRL1
13	53018837	53019192	1.86315	13	53018837	53019192	OPRL1
13	53018837	53019192	1.86315	13	53018837	53019192	OPRL1
13	53018218	53018738	1.86315	13	53018218	53018738	OPRL1
13	53018218	53018738	1.86315	13	53018218	53018738	OPRL1
13	53018218	53018738	1.86315	13	53018218	53018738	OPRL1
13	53018218	53018738	1.86315	13	53018218	53018738	OPRL1
13	53018218	53018738	1.86315	13	53018218	53018738	OPRL1
13	53018218	53018738	1.86315	13	53018218	53018738	OPRL1
13	53018218	53018738	1.86315	13	53018218	53018738	OPRL1
13	53018218	53018738	1.86315	13	53018218	53018738	OPRL1
13	53018218	53018738	1.86315	13	53018218	53018738	OPRL1
13	53018218	53018738	1.86315	13	53018218	53018738	OPRL1
13	52948296	52948578	1.86291	13	52948296	52948578	MYT1
8	87726383	87726647	1.84398	8	87726383	87726647	T
8	87725323	87725457	1.84398	8	87725323	87725457	T
8	87724071	87724132	1.84398	8	87724071	87724132	T
8	87724249	87724310	1.84398	8	87724249	87724310	T
13	52948296	52948578	1.82789	13	52948296	52948578	MYT1
13	52939908	52940122	1.82552	13	52939908	52940122	MYT1
13	52937967	52938036	1.82552	13	52937967	52938036	MYT1
13	52937863	52937965	1.82552	13	52937863	52937965	MYT1
13	52937095	52937364	1.82552	13	52937095	52937364	MYT1
13	53024726	53024989	1.82537	13	53024726	53024989	OPRL1
13	53026944	53026945	1.82537	13	53026944	53026945	OPRL1
13	53024726	53024989	1.82537	13	53024726	53024989	OPRL1
13	53026944	53026945	1.82537	13	53026944	53026945	OPRL1
13	53024726	53024989	1.82537	13	53024726	53024989	OPRL1
13	53026944	53026945	1.82537	13	53026944	53026945	OPRL1
13	53024726	53025135	1.82537	13	53024726	53025135	OPRL1
13	53026944	53026945	1.82537	13	53026944	53026945	OPRL1
13	53024726	53024989	1.82537	13	53024726	53024989	OPRL1
13	53024726	53024989	1.82537	13	53024726	53024989	OPRL1
13	53026944	53026945	1.82537	13	53026944	53026945	OPRL1
13	53024726	53024989	1.82537	13	53024726	53024989	OPRL1
13	53024726	53024958	1.82537	13	53024726	53024958	OPRL1
13	53024726	53024958	1.82537	13	53024726	53024958	OPRL1
13	53026944	53026945	1.82537	13	53026944	53026945	OPRL1
13	52946748	52947103	1.82149	13	52946279	52947103	MYT1
13	52948296	52948578	1.82149	13	52948296	52948578	MYT1
13	52943238	52943351	1.82148	13	52943238	52943351	MYT1
13	52944381	52944471	1.82148	13	52944381	52944471	MYT1
13	52944938	52945072	1.82148	13	52944938	52945072	MYT1
13	53018837	53018898	1.77464	13	53018837	53019192	OPRL1
13	53018837	53018898	1.77464	13	53018837	53019192	OPRL1
13	53018837	53018898	1.77464	13	53018837	53019192	OPRL1
13	53018837	53018898	1.77464	13	53018837	53019192	OPRL1
13	53018837	53018898	1.77464	13	53018837	53019192	OPRL1
13	53018837	53018898	1.77464	13	53018837	53019182	OPRL1
13	53018837	53018898	1.77464	13	53018837	53019192	OPRL1
13	53018837	53018898	1.77464	13	53018837	53019192	OPRL1
13	53018837	53018898	1.77464	13	53018837	53019192	OPRL1
13	53018837	53018898	1.77464	13	53018837	53019192	OPRL1
13	53018218	53018738	1.77464	13	53018218	53018738	OPRL1
13	53018218	53018738	1.77464	13	53018218	53018738	OPRL1
13	53018218	53018738	1.77464	13	53018218	53018738	OPRL1
13	53018218	53018738	1.77464	13	53018218	53018738	OPRL1
13	53018218	53018738	1.77464	13	53018218	53018738	OPRL1
13	53018218	53018738	1.77464	13	53018218	53018738	OPRL1
13	53018218	53018738	1.77464	13	53018218	53018738	OPRL1
13	53018218	53018738	1.77464	13	53018218	53018738	OPRL1
13	53018218	53018738	1.77464	13	53018218	53018738	OPRL1
13	53018218	53018738	1.77464	13	53018218	53018738	OPRL1
13	52933024	52933086	1.75515	13	52933024	52933086	MYT1
13	52932841	52932909	1.75515	13	52932841	52932909	MYT1
13	52933990	52934144	1.75515	13	52933990	52934144	MYT1
13	52939908	52939926	1.75174	13	52939908	52940122	MYT1
13	52937967	52938036	1.75174	13	52937967	52938036	MYT1
13	52937863	52937965	1.75174	13	52937863	52937965	MYT1
13	52937095	52937364	1.75174	13	52937095	52937364	MYT1
13	53012197	53013204	1.73281	13	53012197	53013204	NPBWR2
13	53012197	53013204	1.72515	13	53012197	53013204	NPBWR2
13	52922683	52922786	1.71699	13	52922683	52922786	MYT1
13	52923344	52923435	1.71699	13	52923344	52923435	MYT1
13	52924495	52924716	1.71699	13	52924495	52924716	MYT1
8	87610610	87610706	1.70025	8	87610610	87610706	PDE10A
8	87612597	87612856	1.69829	8	87612473	87612856	LOC105615958
13	53091055	53091173	1.69509	13	53091055	53091173	PRPF6
13	53090157	53090375	1.69509	13	53090157	53090375	PRPF6
8	87612389	87612471	1.69039	8	87612389	87612471	LOC105615958
8	87612365	87612386	1.69039	8	87612365	87612386	LOC105615958
8	87612473	87612856	1.69039	8	87612473	87612856	LOC105615958
8	87610610	87610706	1.69039	8	87610610	87610706	PDE10A
13	53024726	53024989	1.65518	13	53024726	53024989	OPRL1
13	53026944	53026945	1.65518	13	53026944	53026945	OPRL1
13	53024726	53024989	1.65518	13	53024726	53024989	OPRL1
13	53026944	53026945	1.65518	13	53026944	53026945	OPRL1
13	53024726	53024989	1.65518	13	53024726	53024989	OPRL1
13	53026944	53026945	1.65518	13	53026944	53026945	OPRL1
13	53024726	53025135	1.65518	13	53024726	53025135	OPRL1
13	53026944	53026945	1.65518	13	53026944	53026945	OPRL1
13	53024726	53024989	1.65518	13	53024726	53024989	OPRL1
13	53024726	53024989	1.65518	13	53024726	53024989	OPRL1
13	53026944	53026945	1.65518	13	53026944	53026945	OPRL1
13	53024726	53024989	1.65518	13	53024726	53024989	OPRL1
13	53024726	53024958	1.65518	13	53024726	53024958	OPRL1
13	53024726	53024958	1.65518	13	53024726	53024958	OPRL1
13	53026944	53026945	1.65518	13	53026944	53026945	OPRL1
6	19999501	19999613	1.62976	6	19999501	19999613	TET2
6	19998122	19999498	1.62976	6	19998122	19999498	TET2
13	53082351	53082472	1.62872	13	53082351	53082472	PRPF6
13	53080670	53080808	1.62872	13	53080670	53080808	PRPF6
13	53084380	53084502	1.62872	13	53084380	53084502	PRPF6
13	53080670	53080808	1.62827	13	53080670	53080808	PRPF6
13	53079206	53079325	1.62827	13	53079206	53079325	PRPF6
13	53078839	53079015	1.62827	13	53078839	53079015	PRPF6
13	53078307	53078440	1.62827	13	53078307	53078440	PRPF6
13	53077596	53077687	1.62827	13	53077596	53077687	PRPF6
13	53076672	53076786	1.62827	13	53076672	53076786	PRPF6
6	116530118	116530293	1.62329	6	116530118	116530293	CPLX1
13	53070000	53070399	1.62278	13	53070000	53070399	LOC105616788
13	53070905	53070934	1.62278	13	53070905	53070934	LOC105616788
13	53069852	53069958	1.62278	13	53069852	53069958	LOC105616788
13	53070482	53070622	1.62278	13	53070482	53070622	LOC105616788
13	53074773	53074899	1.62102	13	53074773	53074899	PRPF6
13	53074231	53074380	1.62102	13	53074231	53074380	PRPF6
13	53070159	53070399	1.62102	13	53070000	53070399	LOC105616788
13	53070905	53070934	1.62102	13	53070905	53070934	LOC105616788
13	53070482	53070622	1.62102	13	53070482	53070622	LOC105616788
6	19999501	19999613	1.60518	6	19999501	19999613	TET2
6	19998122	19999498	1.60518	6	19998122	19999498	TET2
17	53400493	53400683	1.60447	17	53400493	53400683	ANAPC5
17	53400493	53400683	1.60447	17	53400493	53400683	ANAPC5
6	116530118	116530293	1.55935	6	116530118	116530293	CPLX1
13	53040735	53040796	1.54961	13	53040735	53040796	RGS19
13	53040639	53040732	1.54961	13	53040639	53040732	RGS19
13	53040448	53040563	1.54961	13	53040323	53040563	RGS19
13	53045368	53045448	1.54961	13	53045368	53045458	TCEA2
13	53044223	53044455	1.54961	13	53044223	53044455	TCEA2
13	53043964	53044020	1.54961	13	53043964	53044020	TCEA2
13	53043469	53043623	1.54961	13	53043469	53043623	TCEA2
13	53043253	53043396	1.54961	13	53043253	53043396	TCEA2
13	53042559	53042681	1.54961	13	53042559	53042681	TCEA2
13	53045368	53045448	1.54961	13	53045368	53045458	TCEA2
13	53044223	53044455	1.54961	13	53044223	53044455	TCEA2
13	53043964	53044020	1.54961	13	53043964	53044020	TCEA2
13	53043469	53043623	1.54961	13	53043469	53043623	TCEA2
13	53043253	53043399	1.54961	13	53043253	53043399	TCEA2
13	53042559	53042681	1.54961	13	53042559	53042681	TCEA2
13	53045368	53045448	1.54961	13	53045368	53045458	TCEA2
13	53044223	53044353	1.54961	13	53044223	53044353	TCEA2
13	53043964	53044020	1.54961	13	53043964	53044020	TCEA2
13	53043469	53043623	1.54961	13	53043469	53043623	TCEA2
13	53043253	53043399	1.54961	13	53043253	53043399	TCEA2
13	53042559	53042681	1.54961	13	53042559	53042681	TCEA2
13	53045368	53045448	1.54961	13	53045368	53045458	TCEA2
13	53044223	53044368	1.54961	13	53044223	53044368	TCEA2
13	53043964	53044020	1.54961	13	53043964	53044020	TCEA2
13	53043469	53043623	1.54961	13	53043469	53043623	TCEA2
13	53043253	53043399	1.54961	13	53043253	53043399	TCEA2
13	53042559	53042681	1.54961	13	53042559	53042681	TCEA2
13	53045368	53045448	1.54961	13	53045368	53045458	TCEA2
13	53044223	53044455	1.54961	13	53044223	53044455	TCEA2
13	53043964	53044020	1.54961	13	53043964	53044020	TCEA2
13	53043469	53043623	1.54961	13	53043469	53043623	TCEA2
13	53043253	53043399	1.54961	13	53043253	53043399	TCEA2
13	53042559	53042681	1.54961	13	53042559	53042681	TCEA2
13	53045368	53045448	1.54961	13	53045368	53045458	TCEA2
13	53044223	53044455	1.54961	13	53044223	53044455	TCEA2
13	53043964	53044020	1.54961	13	53043964	53044020	TCEA2
13	53043469	53043623	1.54961	13	53043469	53043623	TCEA2
13	53043253	53043399	1.54961	13	53043253	53043399	TCEA2
13	53042559	53042681	1.54961	13	53042559	53042681	TCEA2
13	53045368	53045448	1.54961	13	53045368	53045458	TCEA2
13	53044223	53044455	1.54961	13	53044223	53044455	TCEA2
13	53043964	53044020	1.54961	13	53043964	53044020	TCEA2
13	53043469	53043623	1.54961	13	53043469	53043623	TCEA2
13	53043253	53043399	1.54961	13	53043253	53043399	TCEA2
13	53042610	53042681	1.54961	13	53042610	53042681	TCEA2
13	53042421	53042426	1.54961	13	53042421	53042426	TCEA2
13	53045368	53045448	1.54961	13	53045368	53045458	TCEA2
13	53044223	53044353	1.54961	13	53044223	53044353	TCEA2
13	53043964	53044020	1.54961	13	53043964	53044020	TCEA2
13	53043469	53043623	1.54961	13	53043469	53043623	TCEA2
13	53043253	53043399	1.54961	13	53043253	53043399	TCEA2
13	53042610	53042681	1.54961	13	53042610	53042681	TCEA2
13	53042421	53042426	1.54961	13	53042421	53042426	TCEA2
13	53045368	53045448	1.54961	13	53045368	53045458	TCEA2
13	53044223	53044455	1.54961	13	53044223	53044455	TCEA2
13	53043964	53044020	1.54961	13	53043964	53044020	TCEA2
13	53043469	53043623	1.54961	13	53043469	53043623	TCEA2
13	53043253	53043399	1.54961	13	53043253	53043399	TCEA2
13	53042559	53042681	1.54961	13	53042559	53042681	TCEA2
13	53045368	53045448	1.54961	13	53045368	53045458	TCEA2
13	53044223	53044353	1.54961	13	53044223	53044353	TCEA2
13	53043964	53044020	1.54961	13	53043964	53044020	TCEA2
13	53043469	53043623	1.54961	13	53043469	53043623	TCEA2
13	53043253	53043399	1.54961	13	53043253	53043399	TCEA2
13	53042559	53042681	1.54961	13	53042559	53042681	TCEA2
1	98692438	98692578	1.54929	1	98692327	98692578	FCGR1A
1	98693683	98693967	1.54929	1	98693683	98693967	FCGR1A
1	98694777	98694979	1.54929	1	98694777	98694979	FCGR1A
6	19998122	19999302	1.54506	6	19998122	19999498	TET2
13	53149103	53149239	1.51796	13	53149103	53149239	DNAJC5
13	53150443	53150656	1.51796	13	53150443	53150656	DNAJC5
13	53151433	53151539	1.51796	13	53151433	53151539	DNAJC5
13	53149640	53149811	1.51796	13	53149640	53149811	DNAJC5
4	92624694	92624789	1.5104	4	92624694	92624789	IMPDH1
4	92627757	92627858	1.5104	4	92627757	92627858	IMPDH1
4	92627538	92627612	1.5104	4	92627538	92627612	IMPDH1
4	92627053	92627259	1.5104	4	92627053	92627259	IMPDH1
4	92626815	92626902	1.5104	4	92626815	92626902	IMPDH1
4	92625757	92625956	1.5104	4	92625757	92625956	IMPDH1
4	92625034	92625124	1.5104	4	92625034	92625124	IMPDH1
1	98692327	98692578	1.4826	1	98692327	98692578	FCGR1A
1	98693683	98693967	1.4826	1	98693683	98693967	FCGR1A
1	98694777	98694979	1.4826	1	98694777	98694979	FCGR1A
6	20001837	20002017	1.47716	6	20001663	20002017	TET2
6	20004852	20004989	1.47716	6	20004852	20004989	TET2
13	52920642	52920785	1.47555	13	52920642	52920785	MYT1
13	52920190	52920327	1.47555	13	52920190	52920327	MYT1
6	20001663	20002017	1.46814	6	20001663	20002017	TET2
13	52920642	52920785	1.46715	13	52920642	52920785	MYT1
13	52922683	52922786	1.46715	13	52922683	52922786	MYT1
13	52920190	52920327	1.46715	13	52920190	52920327	MYT1
1	98694777	98694979	1.46043	1	98694777	98694979	FCGR1A
17	53465552	53465605	1.46021	17	53465552	53465605	CAMKK2
17	53464643	53464842	1.46021	17	53464643	53464842	CAMKK2
17	53463476	53463564	1.46021	17	53463476	53463564	CAMKK2
17	53463326	53463347	1.46021	17	53463326	53463347	CAMKK2
17	53464643	53464842	1.46021	17	53464643	53464842	CAMKK2
17	53463476	53463564	1.46021	17	53463476	53463564	CAMKK2
17	53463326	53463347	1.46021	17	53463326	53463347	CAMKK2
17	53465552	53465605	1.46021	17	53465552	53465605	CAMKK2
17	53464643	53464842	1.46021	17	53464643	53464842	CAMKK2
17	53463476	53463564	1.46021	17	53463476	53463564	CAMKK2
17	53463326	53463347	1.46021	17	53463326	53463347	CAMKK2
17	53463326	53463347	1.46021	17	53463326	53463347	CAMKK2
17	53463476	53463564	1.46021	17	53463476	53463564	CAMKK2
17	53464643	53464842	1.46021	17	53464643	53464842	CAMKK2
17	53465552	53465605	1.46021	17	53465552	53465605	CAMKK2
17	53465552	53465605	1.46021	17	53465552	53465605	CAMKK2
6	19998122	19998276	1.45916	6	19998122	19999498	TET2
6	20004852	20004989	1.45738	6	20004852	20004989	TET2
1	98693683	98693967	1.45703	1	98693683	98693967	FCGR1A
1	98694777	98694979	1.45703	1	98694777	98694979	FCGR1A
17	53396877	53396943	1.45193	17	53396877	53396943	ANAPC5
17	53396877	53396943	1.45193	17	53396877	53396943	ANAPC5
17	53387523	53387632	1.44569	17	53387523	53387632	ANAPC5
17	53387523	53387632	1.44569	17	53387523	53387632	ANAPC5
17	53387021	53387100	1.44569	17	53387021	53387100	ANAPC5
17	53383721	53383927	1.44569	17	53383721	53383927	ANAPC5
17	53387021	53387100	1.44569	17	53387021	53387100	ANAPC5
17	53386237	53386296	1.44569	17	53386237	53386296	ANAPC5
12	2853060	2853167	1.43899	12	2853060	2853167	SLC41A1
4	92700352	92700536	1.43411	4	92700352	92700536	FAM71F2
4	92703110	92703228	1.43411	4	92703110	92703228	FAM71F2
4	92701333	92701579	1.43411	4	92701333	92701579	FAM71F2
20	22234795	22234919	1.42559	20	22234795	22234919	CRISP1
20	22236135	22236223	1.42559	20	22236135	22236223	CRISP1
20	22236409	22236500	1.42559	20	22236409	22236500	CRISP1
20	22236135	22236223	1.42559	20	22236135	22236223	CRISP1
20	22236409	22236500	1.42559	20	22236409	22236500	CRISP1
20	22234795	22234919	1.42559	20	22234795	22234919	CRISP1
20	22236409	22236500	1.42559	20	22236409	22236500	CRISP1
20	22234795	22234919	1.42559	20	22234795	22234919	CRISP1
20	22236135	22236223	1.42559	20	22236135	22236223	CRISP1
20	22236409	22236500	1.42559	20	22236409	22236500	CRISP1
20	22234795	22234919	1.42559	20	22234795	22234919	CRISP1
20	22236135	22236223	1.42559	20	22236135	22236223	CRISP1
20	22234795	22234919	1.4246	20	22234795	22234919	CRISP1
20	22236135	22236223	1.4246	20	22236135	22236223	CRISP1
20	22236409	22236500	1.4246	20	22236409	22236500	CRISP1
20	22238174	22238322	1.4246	20	22238174	22238322	CRISP1
20	22236135	22236223	1.4246	20	22236135	22236223	CRISP1
20	22236409	22236500	1.4246	20	22236409	22236500	CRISP1
20	22238174	22238322	1.4246	20	22238174	22238322	CRISP1
20	22234795	22234919	1.4246	20	22234795	22234919	CRISP1
20	22236409	22236500	1.4246	20	22236409	22236500	CRISP1
20	22234795	22234919	1.4246	20	22234795	22234919	CRISP1
20	22236135	22236223	1.4246	20	22236135	22236223	CRISP1
20	22236409	22236500	1.4246	20	22236409	22236500	CRISP1
20	22238174	22238322	1.4246	20	22238174	22238322	CRISP1
20	22234795	22234919	1.4246	20	22234795	22234919	CRISP1
20	22236135	22236223	1.4246	20	22236135	22236223	CRISP1
20	22238174	22238322	1.4246	20	22238174	22238322	CRISP1
13	53134639	53134666	1.41778	13	53134639	53134666	UCKL1
13	53134669	53134765	1.41778	13	53134669	53134765	UCKL1
13	53135000	53135106	1.41778	13	53135000	53135106	UCKL1
13	53135217	53135387	1.41778	13	53135217	53135387	UCKL1
13	53135466	53135537	1.41778	13	53135466	53135537	UCKL1
13	53136216	53136258	1.41778	13	53136216	53136258	UCKL1
13	53136407	53136489	1.41778	13	53136407	53136489	UCKL1
13	53137045	53137061	1.41778	13	53137045	53137061	UCKL1
1	25722093	25722187	1.41006	1	25722093	25722187	LOC105609515
1	25721983	25722091	1.41006	1	25721983	25722091	LOC105609515
1	25725398	25725461	1.41006	1	25725398	25725461	LOC105609515
1	25725330	25725395	1.41006	1	25725330	25725395	LOC105609515
13	52920642	52920785	1.40108	13	52920642	52920785	MYT1
13	52920190	52920327	1.40108	13	52920190	52920327	MYT1
13	53102928	53103006	1.39621	13	53102928	53103006	PRPF6
13	53102321	53102497	1.39621	13	53102321	53102497	PRPF6
13	53101970	53102125	1.39621	13	53101970	53102125	PRPF6
11	18402517	18402707	1.38742	11	18402517	18402707	NF1
11	18402517	18402707	1.38742	11	18402517	18402707	NF1
11	18402517	18402707	1.38742	11	18402517	18402707	NF1
11	18402517	18402707	1.38742	11	18402517	18402707	NF1
11	18402517	18402707	1.38742	11	18402517	18402707	NF1
11	18402517	18402707	1.38742	11	18402517	18402707	NF1
11	18402517	18402707	1.38742	11	18402517	18402707	NF1
11	18402517	18402707	1.38742	11	18402517	18402707	NF1
11	18402517	18402707	1.38742	11	18402517	18402707	NF1
11	18402517	18402707	1.38742	11	18402517	18402707	NF1
11	18402517	18402707	1.38742	11	18402517	18402707	NF1
13	53113887	53113947	1.38343	13	53113887	53113947	SAMD10
13	53114157	53114242	1.38343	13	53114157	53114242	SAMD10
13	53114445	53114464	1.38343	13	53114445	53114464	SAMD10
12	35715263	35715425	1.37891	12	35715263	35715425	KIFAP3
12	35715263	35715425	1.37891	12	35715263	35715425	KIFAP3
12	35715263	35715425	1.37891	12	35715263	35715425	KIFAP3
12	35715263	35715425	1.37891	12	35715263	35715425	KIFAP3
12	35715263	35715425	1.37891	12	35715263	35715425	KIFAP3
4	92630340	92630388	1.37815	4	92630340	92630388	IMPDH1
4	92627757	92627858	1.37815	4	92627757	92627858	IMPDH1
4	92627538	92627612	1.37815	4	92627538	92627612	IMPDH1
4	92627053	92627259	1.37815	4	92627053	92627259	IMPDH1
4	92626815	92626902	1.37815	4	92626815	92626902	IMPDH1
7	48825511	48825643	1.37589	7	48825511	48825643	LIPC
7	48825511	48825595	1.37589	7	48825511	48825595	LIPC
7	48825511	48825595	1.37589	7	48825511	48825595	LIPC
7	48825511	48825595	1.37589	7	48825511	48825595	LIPC
7	48825511	48825643	1.37589	7	48825511	48825643	LIPC
3	120959318	120959442	1.37574	3	120959318	120959442	TSPAN19
3	120959318	120959442	1.37574	3	120959318	120959442	TSPAN19
3	120959318	120959442	1.37574	3	120959318	120959442	TSPAN19
3	120959318	120959442	1.37574	3	120959318	120959442	TSPAN19
13	53181752	53181793	1.37322	13	53181752	53181793	TPD52L2
13	53180691	53180739	1.37322	13	53180691	53180739	TPD52L2
13	53181752	53181793	1.37322	13	53181752	53181793	TPD52L2
13	53180691	53180739	1.37322	13	53180691	53180739	TPD52L2
13	53180691	53180739	1.37322	13	53180691	53180739	TPD52L2
13	53180691	53180739	1.37322	13	53180691	53180739	TPD52L2
13	53182548	53182574	1.37322	13	53182548	53182574	TPD52L2
13	53182548	53182574	1.37322	13	53182548	53182574	TPD52L2
17	53419106	53419314	1.37305	17	53419106	53419314	ANAPC5
17	53416959	53417066	1.37305	17	53416959	53417066	ANAPC5
17	53416415	53416495	1.37305	17	53416374	53416495	ANAPC5
17	53417149	53417296	1.37305	17	53417149	53417296	ANAPC5
17	53418591	53418753	1.37305	17	53418591	53418753	ANAPC5
17	53419106	53419314	1.37305	17	53419106	53419314	ANAPC5
17	53418591	53418753	1.37305	17	53418591	53418753	ANAPC5
17	53417149	53417296	1.37305	17	53417149	53417296	ANAPC5
17	53416959	53417066	1.37305	17	53416959	53417066	ANAPC5
17	53416415	53416495	1.37305	17	53416374	53416495	ANAPC5
17	53407806	53407987	1.36928	17	53407806	53407987	ANAPC5
17	53409512	53409647	1.36928	17	53409512	53409647	ANAPC5
17	53409512	53409647	1.36928	17	53409512	53409647	ANAPC5
17	53407806	53407987	1.36928	17	53407806	53407987	ANAPC5
12	78335114	78335219	1.36388	12	78335114	78335219	UBE2T
12	78335322	78335420	1.36388	12	78335322	78335420	UBE2T
12	78335544	78335621	1.36388	12	78335544	78335621	UBE2T
12	78336439	78336561	1.36388	12	78336439	78336561	UBE2T
12	78333407	78333515	1.36388	12	78333407	78333515	UBE2T
12	78334001	78334070	1.36388	12	78334001	78334070	UBE2T
4	92630340	92630388	1.36268	4	92630340	92630388	IMPDH1
4	92627757	92627858	1.36268	4	92627757	92627858	IMPDH1
4	92627538	92627612	1.36268	4	92627538	92627612	IMPDH1
4	92627053	92627259	1.36268	4	92627053	92627259	IMPDH1
4	92626815	92626902	1.36268	4	92626815	92626902	IMPDH1
11	18407143	18407226	1.35772	11	18407143	18407226	NF1
11	18409041	18409184	1.35772	11	18409041	18409184	NF1
11	18407143	18407226	1.35772	11	18407143	18407226	NF1
11	18409041	18409184	1.35772	11	18409041	18409184	NF1
11	18407143	18407226	1.35772	11	18407143	18407226	NF1
11	18409041	18409184	1.35772	11	18409041	18409184	NF1
11	18409041	18409184	1.35772	11	18409041	18409184	NF1
11	18407143	18407226	1.35772	11	18407143	18407226	NF1
11	18407143	18407226	1.35772	11	18407143	18407226	NF1
11	18409041	18409184	1.35772	11	18409041	18409184	NF1
11	18409041	18409184	1.35772	11	18409041	18409184	NF1
11	18407143	18407226	1.35772	11	18407143	18407226	NF1
11	18409041	18409184	1.35772	11	18409041	18409184	NF1
11	18407143	18407226	1.35772	11	18407143	18407226	NF1
11	18407143	18407226	1.35772	11	18407143	18407226	NF1
11	18409041	18409184	1.35772	11	18409041	18409184	NF1
11	18409041	18409184	1.35772	11	18409041	18409184	NF1
11	18407143	18407226	1.35772	11	18407143	18407226	NF1
11	18409041	18409184	1.35772	11	18409041	18409184	NF1
11	18407143	18407226	1.35772	11	18407143	18407226	NF1
11	18409041	18409184	1.35772	11	18409041	18409184	NF1
11	18407143	18407226	1.35772	11	18407143	18407226	NF1
4	92632583	92632655	1.35552	4	92632583	92632655	IMPDH1
4	92632562	92632580	1.35552	4	92632562	92632580	IMPDH1
11	18392221	18392296	1.35319	11	18392221	18392296	NF1
11	18390123	18390280	1.35319	11	18390123	18390280	NF1
11	18390123	18390280	1.35319	11	18390123	18390280	NF1
11	18392221	18392296	1.35319	11	18392221	18392296	NF1
11	18390123	18390280	1.35319	11	18390123	18390280	NF1
11	18392221	18392296	1.35319	11	18392221	18392296	NF1
11	18390123	18390280	1.35319	11	18390123	18390280	NF1
11	18392221	18392296	1.35319	11	18392221	18392296	NF1
11	18392221	18392296	1.35319	11	18392221	18392296	NF1
11	18390123	18390280	1.35319	11	18390123	18390280	NF1
11	18390123	18390280	1.35319	11	18390123	18390280	NF1
11	18392221	18392296	1.35319	11	18392221	18392296	NF1
11	18392221	18392296	1.35319	11	18392221	18392296	NF1
11	18390123	18390280	1.35319	11	18390123	18390280	NF1
11	18392221	18392296	1.35319	11	18392221	18392296	NF1
11	18390123	18390280	1.35319	11	18390123	18390280	NF1
11	18390123	18390280	1.35319	11	18390123	18390280	NF1
11	18392221	18392296	1.35319	11	18392221	18392296	NF1
11	18392221	18392296	1.35319	11	18392221	18392296	NF1
11	18390123	18390280	1.35319	11	18390123	18390280	NF1
11	18392221	18392296	1.35319	11	18392221	18392296	NF1
11	18390123	18390280	1.35319	11	18390123	18390280	NF1
12	2917268	2917500	1.3514	12	2917268	2917500	PM20D1
12	2916509	2916595	1.3514	12	2916509	2916595	PM20D1
12	2919001	2919087	1.3514	12	2919001	2919087	PM20D1
12	78335114	78335219	1.34881	12	78335114	78335219	UBE2T
12	78335322	78335420	1.34881	12	78335322	78335420	UBE2T
12	78335544	78335621	1.34881	12	78335544	78335621	UBE2T
12	78333407	78333515	1.34881	12	78333407	78333515	UBE2T
12	78334001	78334070	1.34881	12	78334001	78334070	UBE2T
17	53454536	53454572	1.3483	17	53454536	53454572	CAMKK2
17	53452584	53452717	1.3483	17	53452584	53452717	CAMKK2
17	53454536	53454572	1.3483	17	53454536	53454572	CAMKK2
17	53452584	53452717	1.3483	17	53452584	53452717	CAMKK2
17	53452584	53452717	1.3483	17	53452584	53452717	CAMKK2
17	53454536	53454572	1.3483	17	53454536	53454572	CAMKK2
17	53452584	53452717	1.3483	17	53452584	53452717	CAMKK2
17	53454536	53454572	1.3483	17	53454536	53454572	CAMKK2
6	17332784	17332912	1.3481	6	17332784	17332956	LOC101120834
20	22236135	22236223	1.34162	20	22236135	22236223	CRISP1
20	22236409	22236500	1.34162	20	22236409	22236500	CRISP1
20	22238174	22238322	1.34162	20	22238174	22238322	CRISP1
20	22239614	22239704	1.34162	20	22239614	22239704	CRISP1
20	22236135	22236223	1.34162	20	22236135	22236223	CRISP1
20	22236409	22236500	1.34162	20	22236409	22236500	CRISP1
20	22238174	22238322	1.34162	20	22238174	22238322	CRISP1
20	22239614	22239704	1.34162	20	22239614	22239704	CRISP1
20	22236409	22236500	1.34162	20	22236409	22236500	CRISP1
20	22236135	22236223	1.34162	20	22236135	22236223	CRISP1
20	22236409	22236500	1.34162	20	22236409	22236500	CRISP1
20	22238174	22238322	1.34162	20	22238174	22238322	CRISP1
20	22239614	22239704	1.34162	20	22239614	22239704	CRISP1
20	22236135	22236223	1.34162	20	22236135	22236223	CRISP1
20	22238174	22238322	1.34162	20	22238174	22238322	CRISP1
20	22239614	22239704	1.34162	20	22239614	22239704	CRISP1
18	53905689	53905807	1.33787	18	53905689	53905807	TGM5
18	53906622	53906867	1.33787	18	53906622	53906867	TGM5
18	53906996	53907131	1.33787	18	53906996	53907131	TGM5
4	92703110	92703228	1.33725	4	92703110	92703228	FAM71F2
18	31277283	31277476	1.33382	18	31277283	31277476	PEAK1
18	31277283	31277476	1.33382	18	31277283	31277476	PEAK1
18	31277283	31277476	1.33382	18	31277283	31277476	PEAK1
18	31277283	31277476	1.33382	18	31277283	31277476	PEAK1
12	35576210	35576394	1.33084	12	35576210	35576394	SCYL3
12	35577043	35577182	1.33084	12	35577043	35577182	SCYL3
12	35576210	35576394	1.33084	12	35576210	35576394	SCYL3
12	35577043	35577182	1.33084	12	35577043	35577182	SCYL3
12	35576210	35576394	1.33084	12	35576210	35576394	SCYL3
12	35577043	35577182	1.33084	12	35577043	35577182	SCYL3
17	53454536	53454572	1.32914	17	53454536	53454572	CAMKK2
17	53452584	53452717	1.32914	17	53452584	53452717	CAMKK2
17	53454536	53454572	1.32914	17	53454536	53454572	CAMKK2
17	53452584	53452717	1.32914	17	53452584	53452717	CAMKK2
17	53452584	53452717	1.32914	17	53452584	53452717	CAMKK2
17	53454536	53454572	1.32914	17	53454536	53454572	CAMKK2
17	53452584	53452717	1.32914	17	53452584	53452717	CAMKK2
17	53454536	53454572	1.32914	17	53454536	53454572	CAMKK2
17	53444483	53444905	1.32826	17	53444483	53444905	CAMKK2
17	53444483	53444905	1.32826	17	53444483	53444905	CAMKK2
17	53444483	53444905	1.32826	17	53444483	53444905	CAMKK2
17	53444483	53444905	1.32826	17	53444483	53444905	CAMKK2
11	18390123	18390280	1.32341	11	18390123	18390280	NF1
11	18390123	18390280	1.32341	11	18390123	18390280	NF1
11	18390123	18390280	1.32341	11	18390123	18390280	NF1
11	18390123	18390280	1.32341	11	18390123	18390280	NF1
11	18390123	18390280	1.32341	11	18390123	18390280	NF1
11	18390123	18390280	1.32341	11	18390123	18390280	NF1
11	18390123	18390280	1.32341	11	18390123	18390280	NF1
11	18390123	18390280	1.32341	11	18390123	18390280	NF1
11	18390123	18390280	1.32341	11	18390123	18390280	NF1
11	18390123	18390280	1.32341	11	18390123	18390280	NF1
11	18390123	18390280	1.32341	11	18390123	18390280	NF1
11	18398398	18398504	1.32325	11	18398398	18398504	NF1
11	18398398	18398504	1.32325	11	18398398	18398504	NF1
11	18398398	18398504	1.32325	11	18398398	18398504	NF1
11	18398398	18398504	1.32325	11	18398398	18398504	NF1
11	18398398	18398504	1.32325	11	18398398	18398504	NF1
11	18398398	18398504	1.32325	11	18398398	18398504	NF1
11	18398398	18398504	1.32325	11	18398398	18398504	NF1
11	18398398	18398504	1.32325	11	18398398	18398504	NF1
11	18398398	18398504	1.32325	11	18398398	18398504	NF1
11	18398398	18398504	1.32325	11	18398398	18398504	NF1
11	18398398	18398504	1.32325	11	18398398	18398504	NF1
7	48825511	48825643	1.32216	7	48825511	48825643	LIPC
7	48825511	48825595	1.32216	7	48825511	48825595	LIPC
7	48825511	48825595	1.32216	7	48825511	48825595	LIPC
7	48825511	48825595	1.32216	7	48825511	48825595	LIPC
7	48825511	48825643	1.32216	7	48825511	48825643	LIPC
7	48827788	48827802	1.32216	7	48827788	48827802	LIPC
7	48827788	48827802	1.32216	7	48827788	48827802	LIPC
20	22236135	22236223	1.32198	20	22236135	22236223	CRISP1
20	22236409	22236500	1.32198	20	22236409	22236500	CRISP1
20	22238174	22238322	1.32198	20	22238174	22238322	CRISP1
20	22239614	22239704	1.32198	20	22239614	22239704	CRISP1
20	22236135	22236223	1.32198	20	22236135	22236223	CRISP1
20	22236409	22236500	1.32198	20	22236409	22236500	CRISP1
20	22238174	22238322	1.32198	20	22238174	22238322	CRISP1
20	22239614	22239704	1.32198	20	22239614	22239704	CRISP1
20	22236409	22236500	1.32198	20	22236409	22236500	CRISP1
20	22236135	22236223	1.32198	20	22236135	22236223	CRISP1
20	22236409	22236500	1.32198	20	22236409	22236500	CRISP1
20	22238174	22238322	1.32198	20	22238174	22238322	CRISP1
20	22239614	22239704	1.32198	20	22239614	22239704	CRISP1
20	22236135	22236223	1.32198	20	22236135	22236223	CRISP1
20	22238174	22238322	1.32198	20	22238174	22238322	CRISP1
20	22239614	22239704	1.32198	20	22239614	22239704	CRISP1
3	120959318	120959442	1.31769	3	120959318	120959442	TSPAN19
3	120959318	120959442	1.31769	3	120959318	120959442	TSPAN19
3	120959318	120959442	1.31769	3	120959318	120959442	TSPAN19
3	120959318	120959442	1.31769	3	120959318	120959442	TSPAN19
7	48825511	48825643	1.31495	7	48825511	48825643	LIPC
7	48825511	48825595	1.31495	7	48825511	48825595	LIPC
7	48825511	48825595	1.31495	7	48825511	48825595	LIPC
7	48825511	48825595	1.31495	7	48825511	48825595	LIPC
7	48825511	48825643	1.31495	7	48825511	48825643	LIPC
7	48827788	48827802	1.31495	7	48827788	48827802	LIPC
7	48827788	48827802	1.31495	7	48827788	48827802	LIPC
11	18402517	18402707	1.31152	11	18402517	18402707	NF1
11	18402517	18402707	1.31152	11	18402517	18402707	NF1
11	18402517	18402707	1.31152	11	18402517	18402707	NF1
11	18402517	18402707	1.31152	11	18402517	18402707	NF1
11	18402517	18402707	1.31152	11	18402517	18402707	NF1
11	18402517	18402707	1.31152	11	18402517	18402707	NF1
11	18402517	18402707	1.31152	11	18402517	18402707	NF1
11	18402517	18402707	1.31152	11	18402517	18402707	NF1
11	18402517	18402707	1.31152	11	18402517	18402707	NF1
11	18402517	18402707	1.31152	11	18402517	18402707	NF1
11	18402517	18402707	1.31152	11	18402517	18402707	NF1
1	25722093	25722187	1.31055	1	25722093	25722187	LOC105609515
1	25721983	25722091	1.31055	1	25721983	25722091	LOC105609515
1	25718082	25718176	1.31055	1	25718082	25718176	LOC105609515
18	22742237	22742970	1.31021	18	22741103	22742970	BNC1
18	22745341	22745576	1.31021	18	22745341	22745576	BNC1
18	22746630	22746729	1.31021	18	22746630	22746729	BNC1
18	22742237	22742970	1.31021	18	22741103	22742970	BNC1
18	22745341	22745576	1.31021	18	22745341	22745576	BNC1
18	22746630	22746729	1.31021	18	22746630	22746729	BNC1
11	36340581	36340595	1.31011	11	36340581	36340595	KAT7
11	36340581	36340595	1.31011	11	36340581	36340595	KAT7
17	53465552	53465605	1.3081	17	53465552	53465605	CAMKK2
17	53464643	53464842	1.3081	17	53464643	53464842	CAMKK2
17	53463476	53463564	1.3081	17	53463476	53463564	CAMKK2
17	53463326	53463347	1.3081	17	53463326	53463347	CAMKK2
17	53464643	53464842	1.3081	17	53464643	53464842	CAMKK2
17	53463476	53463564	1.3081	17	53463476	53463564	CAMKK2
17	53463326	53463347	1.3081	17	53463326	53463347	CAMKK2
17	53465552	53465605	1.3081	17	53465552	53465605	CAMKK2
17	53464643	53464842	1.3081	17	53464643	53464842	CAMKK2
17	53463476	53463564	1.3081	17	53463476	53463564	CAMKK2
17	53463326	53463347	1.3081	17	53463326	53463347	CAMKK2
17	53463326	53463347	1.3081	17	53463326	53463347	CAMKK2
17	53463476	53463564	1.3081	17	53463476	53463564	CAMKK2
17	53464643	53464842	1.3081	17	53464643	53464842	CAMKK2
17	53465552	53465605	1.3081	17	53465552	53465605	CAMKK2
17	53465552	53465605	1.3081	17	53465552	53465605	CAMKK2
1	50151218	50151327	1.30581	1	50151218	50151327	LOC101120030
1	50151218	50151327	1.30581	1	50151218	50151327	LOC101120030
1	50151218	50151327	1.30581	1	50151218	50151327	LOC101120030
16	3302621	3302768	1.30511	16	3302412	3302768	FGF18
16	3302621	3302768	1.30511	16	3302412	3302768	FGF18
18	53890771	53890909	1.30501	18	53890771	53890909	TGM5
18	53890095	53890198	1.30501	18	53890095	53890198	TGM5
18	53889678	53889917	1.30501	18	53889678	53889917	TGM5
5	5982953	5983070	1.30385	5	5982953	5983070	NWD1
5	5981494	5981652	1.30385	5	5981494	5981652	NWD1
12	2915261	2915394	1.30317	12	2915261	2915394	PM20D1
12	2917268	2917500	1.30317	12	2917268	2917500	PM20D1
12	2916509	2916595	1.30317	12	2916509	2916595	PM20D1
12	2919001	2919087	1.30317	12	2919001	2919087	PM20D1
18	53890771	53890909	1.30161	18	53890771	53890909	TGM5
18	53890095	53890198	1.30161	18	53890095	53890198	TGM5
18	53889678	53889917	1.30161	18	53889678	53889917	TGM5
18	53887764	53888123	1.30161	18	53887764	53888123	TGM5
12	2853060	2853167	1.30125	12	2853060	2853167	SLC41A1
12	2852118	2852189	1.30125	12	2852118	2852189	SLC41A1
1	25725398	25725461	1.3009	1	25725398	25725461	LOC105609515
1	25725330	25725395	1.3009	1	25725330	25725395	LOC105609515
5	5982953	5983070	1.29709	5	5982953	5983070	NWD1
5	5981494	5981652	1.29709	5	5981494	5981652	NWD1
4	92700352	92700536	1.29385	4	92700352	92700536	FAM71F2
4	92703110	92703228	1.29385	4	92703110	92703228	FAM71F2
4	92701333	92701579	1.29385	4	92701333	92701579	FAM71F2
1	50151218	50151327	1.29296	1	50151218	50151327	LOC101120030
1	50151218	50151327	1.29296	1	50151218	50151327	LOC101120030
1	50151218	50151327	1.29296	1	50151218	50151327	LOC101120030
12	2914747	2914866	1.29296	12	2914747	2914866	PM20D1
12	2915261	2915394	1.29296	12	2915261	2915394	PM20D1
12	2913881	2913956	1.29296	12	2913881	2913956	PM20D1
12	2913462	2913523	1.29296	12	2913462	2913523	PM20D1
12	2913147	2913225	1.29296	12	2913147	2913225	PM20D1
12	2917268	2917491	1.29296	12	2917268	2917500	PM20D1
12	2916509	2916595	1.29296	12	2916509	2916595	PM20D1
12	78378935	78379006	1.2915	12	78378935	78379006	LOC101111113
11	18306720	18306830	1.291	11	18306720	18306830	NF1
11	18306720	18306830	1.291	11	18306720	18306830	NF1
11	18306720	18306830	1.291	11	18306720	18306830	NF1
11	18306720	18306830	1.291	11	18306720	18306830	NF1
11	18306720	18306830	1.291	11	18306720	18306830	NF1
11	18306720	18306830	1.291	11	18306720	18306830	NF1
11	18306720	18306830	1.291	11	18306720	18306830	NF1
11	18306720	18306830	1.291	11	18306720	18306830	NF1
11	18306720	18306830	1.291	11	18306720	18306830	NF1
11	18306720	18306830	1.291	11	18306720	18306830	NF1
11	18306720	18306830	1.291	11	18306720	18306830	NF1
11	18306720	18306830	1.291	11	18306720	18306830	NF1
11	18306720	18306830	1.291	11	18306720	18306830	NF1
22	41271642	41271702	1.28654	22	41271642	41271702	LOC105601930
22	41271642	41271702	1.28654	22	41271642	41271702	LOC105601930
22	41271642	41271702	1.28654	22	41271642	41271702	LOC105601930
22	41271642	41271702	1.28654	22	41271642	41271702	LOC105601930
22	41271642	41271702	1.28654	22	41271642	41271702	LOC105601930
22	41271642	41271702	1.28654	22	41271642	41271702	LOC105601930
22	41271642	41271702	1.28654	22	41271642	41271702	LOC105601930
22	41271642	41271702	1.28654	22	41271642	41271702	LOC105601930
22	41271642	41271702	1.28654	22	41271642	41271702	LOC105601930
22	41271642	41271702	1.28654	22	41271642	41271702	LOC105601930
22	41271642	41271702	1.28654	22	41271642	41271702	LOC105601930
4	92687092	92687242	1.28609	4	92687092	92687242	HILPDA
4	92687245	92687279	1.28609	4	92687245	92687279	HILPDA
17	53469739	53469867	1.28576	17	53469739	53469867	CAMKK2
17	53468554	53468641	1.28576	17	53468554	53468641	CAMKK2
17	53468394	53468467	1.28576	17	53468394	53468467	CAMKK2
17	53468554	53468641	1.28576	17	53468554	53468641	CAMKK2
17	53468394	53468467	1.28576	17	53468394	53468467	CAMKK2
17	53468394	53468467	1.28576	17	53468394	53468467	CAMKK2
17	53468554	53468641	1.28576	17	53468554	53468641	CAMKK2
17	53469739	53469867	1.28576	17	53469739	53469867	CAMKK2
17	53468554	53468641	1.28576	17	53468554	53468641	CAMKK2
17	53468394	53468467	1.28576	17	53468394	53468467	CAMKK2
5	5985120	5985279	1.28519	5	5985120	5985279	NWD1
5	5982953	5983070	1.28519	5	5982953	5983070	NWD1
5	5981494	5981652	1.28519	5	5981494	5981652	NWD1
12	35558074	35558094	1.28258	12	35558074	35558094	C12H1orf112
12	35560365	35560523	1.28258	12	35560365	35560523	SCYL3
12	35562805	35562973	1.28258	12	35562805	35562976	SCYL3
12	35558386	35558442	1.28258	12	35558386	35558442	SCYL3
12	35558887	35559560	1.28258	12	35558887	35559560	SCYL3
12	35560365	35560523	1.28258	12	35560365	35560523	SCYL3
12	35562805	35562973	1.28258	12	35562805	35562976	SCYL3
12	35558386	35558442	1.28258	12	35558386	35558442	SCYL3
12	35558887	35559560	1.28258	12	35558887	35559560	SCYL3
12	35560365	35560523	1.28258	12	35560365	35560523	SCYL3
12	35562805	35562973	1.28258	12	35562805	35562976	SCYL3
12	35558386	35558442	1.28258	12	35558386	35558442	SCYL3
12	35558887	35559560	1.28258	12	35558887	35559560	SCYL3
18	53890095	53890198	1.28114	18	53890095	53890198	TGM5
18	53889678	53889917	1.28114	18	53889678	53889917	TGM5
18	53887764	53888123	1.28114	18	53887764	53888123	TGM5
18	53886822	53886982	1.28114	18	53886822	53886982	TGM5
18	31277283	31277476	1.27791	18	31277283	31277476	PEAK1
18	31277283	31277476	1.27791	18	31277283	31277476	PEAK1
18	31277283	31277476	1.27791	18	31277283	31277476	PEAK1
18	31277283	31277476	1.27791	18	31277283	31277476	PEAK1
3	120953923	120953997	1.27785	3	120953923	120953997	TSPAN19
3	120953923	120953997	1.27785	3	120953923	120953997	TSPAN19
3	120953923	120953997	1.27785	3	120953923	120953997	TSPAN19
3	120953923	120953997	1.27785	3	120953923	120953997	TSPAN19
3	120959318	120959442	1.27111	3	120959318	120959442	TSPAN19
3	120959318	120959442	1.27111	3	120959318	120959442	TSPAN19
3	120959318	120959442	1.27111	3	120959318	120959442	TSPAN19
3	120959318	120959442	1.27111	3	120959318	120959442	TSPAN19
20	22236135	22236223	1.26933	20	22236135	22236223	CRISP1
20	22236409	22236500	1.26933	20	22236409	22236500	CRISP1
20	22238174	22238322	1.26933	20	22238174	22238322	CRISP1
20	22239614	22239704	1.26933	20	22239614	22239704	CRISP1
20	22236135	22236223	1.26933	20	22236135	22236223	CRISP1
20	22236409	22236500	1.26933	20	22236409	22236500	CRISP1
20	22238174	22238322	1.26933	20	22238174	22238322	CRISP1
20	22239614	22239704	1.26933	20	22239614	22239704	CRISP1
20	22236409	22236500	1.26933	20	22236409	22236500	CRISP1
20	22236135	22236223	1.26933	20	22236135	22236223	CRISP1
20	22236409	22236500	1.26933	20	22236409	22236500	CRISP1
20	22238174	22238322	1.26933	20	22238174	22238322	CRISP1
20	22239614	22239704	1.26933	20	22239614	22239704	CRISP1
20	22236135	22236223	1.26933	20	22236135	22236223	CRISP1
20	22238174	22238322	1.26933	20	22238174	22238322	CRISP1
20	22239614	22239704	1.26933	20	22239614	22239704	CRISP1
12	35748192	35748323	1.26411	12	35748192	35748323	KIFAP3
12	35748192	35748323	1.26411	12	35748192	35748323	KIFAP3
12	35748192	35748323	1.26411	12	35748192	35748323	KIFAP3
12	35748192	35748323	1.26411	12	35748192	35748323	KIFAP3
3	18090826	18090924	1.25985	3	18090826	18090924	KIDINS220
3	18088977	18089174	1.25985	3	18088977	18089174	KIDINS220
3	18090826	18090924	1.25985	3	18090826	18090924	KIDINS220
3	18088977	18089174	1.25985	3	18088977	18089174	KIDINS220
3	18090826	18090924	1.25985	3	18090826	18090924	KIDINS220
3	18088977	18089174	1.25985	3	18088977	18089174	KIDINS220
3	18090826	18090924	1.25985	3	18090826	18090924	KIDINS220
3	18088977	18089174	1.25985	3	18088977	18089174	KIDINS220
3	18090826	18090924	1.25985	3	18090826	18090924	KIDINS220
3	18088977	18089174	1.25985	3	18088977	18089174	KIDINS220
3	18090826	18090924	1.25985	3	18090826	18090924	KIDINS220
3	18088977	18089174	1.25985	3	18088977	18089174	KIDINS220
3	18090826	18090924	1.25985	3	18090826	18090924	KIDINS220
3	18088977	18089174	1.25985	3	18088977	18089174	KIDINS220
3	18090826	18090924	1.25985	3	18090826	18090924	KIDINS220
3	18088977	18089174	1.25985	3	18088977	18089174	KIDINS220
3	18090826	18090924	1.25985	3	18090826	18090924	KIDINS220
3	18088977	18089174	1.25985	3	18088977	18089174	KIDINS220
3	18090826	18090924	1.25985	3	18090826	18090924	KIDINS220
3	18088977	18089174	1.25985	3	18088977	18089174	KIDINS220
3	18090826	18090924	1.25985	3	18090826	18090924	KIDINS220
3	18088977	18089174	1.25985	3	18088977	18089174	KIDINS220
3	18090826	18090924	1.25985	3	18090826	18090924	KIDINS220
3	18088977	18089174	1.25985	3	18088977	18089174	KIDINS220
3	18088977	18089174	1.25985	3	18088977	18089174	KIDINS220
3	18090826	18090924	1.25985	3	18090826	18090924	KIDINS220
3	18088977	18089174	1.25985	3	18088977	18089174	KIDINS220
3	18090826	18090924	1.25985	3	18090826	18090924	KIDINS220
3	18088977	18089174	1.25985	3	18088977	18089174	KIDINS220
3	18090826	18090924	1.25985	3	18090826	18090924	KIDINS220
3	174643525	174643683	1.25841	3	174643525	174643683	POLR3B
3	174644298	174644415	1.25841	3	174644298	174644415	POLR3B
3	174645941	174645976	1.25841	3	174645941	174646083	POLR3B
3	174643525	174643683	1.25841	3	174643525	174643683	POLR3B
3	174644298	174644415	1.25841	3	174644298	174644415	POLR3B
3	174645941	174645976	1.25841	3	174645941	174646083	POLR3B
18	53921210	53921313	1.25615	18	53921210	53921313	TGM7
18	53922574	53922712	1.25615	18	53922574	53922712	TGM7
18	53925139	53925316	1.25615	18	53925139	53925316	TGM7
18	53925398	53925526	1.25615	18	53925398	53925526	TGM7
18	53925398	53925526	1.25615	18	53925398	53925526	TGM7
18	53925139	53925316	1.25615	18	53925139	53925316	TGM7
18	53922574	53922712	1.25615	18	53922574	53922712	TGM7
18	53921210	53921313	1.25615	18	53921210	53921313	TGM7
18	53925398	53925526	1.25615	18	53925398	53925526	TGM7
18	53925139	53925316	1.25615	18	53925139	53925316	TGM7
18	53922574	53922712	1.25615	18	53922574	53922712	TGM7
18	53921210	53921313	1.25615	18	53921210	53921313	TGM7
12	78351411	78351483	1.2561	12	78351411	78351483	LOC106990232
1	140417112	140420579	1.25482	1	140417112	140420579	NRIP1
1	140417112	140420579	1.25482	1	140417112	140420579	NRIP1
1	140417112	140420579	1.25482	1	140417112	140420579	NRIP1
1	140417112	140420579	1.25482	1	140417112	140420579	NRIP1
1	140417112	140420579	1.25482	1	140417112	140420579	NRIP1
1	140417112	140420579	1.25482	1	140417112	140420579	NRIP1
1	140417112	140420579	1.25482	1	140417112	140420579	NRIP1
1	140417112	140420579	1.25482	1	140417112	140420579	NRIP1
1	140417112	140420579	1.25482	1	140417112	140420579	NRIP1
1	140417112	140420579	1.25482	1	140417112	140420579	NRIP1
1	140417112	140420579	1.25482	1	140417112	140420579	NRIP1
1	140417112	140420579	1.25482	1	140417112	140420579	NRIP1
1	140417112	140420579	1.25482	1	140417112	140420579	NRIP1
7	21106290	21106466	1.25473	7	21106290	21106466	MYH7
7	21105901	21106143	1.25473	7	21105901	21106143	MYH7
7	21105061	21105316	1.25473	7	21105061	21105316	MYH7
7	21104674	21104810	1.25473	7	21104674	21104810	MYH7
7	21104279	21104402	1.25473	7	21104279	21104402	MYH7
7	21104017	21104134	1.25473	7	21104017	21104134	MYH7
7	21103310	21103397	1.25473	7	21103310	21103397	MYH7
7	21102932	21102999	1.25473	7	21102932	21102999	MYH7
7	21102352	21102661	1.25473	7	21102352	21102661	MYH7
4	103754508	103754517	1.25235	4	103754508	103754652	NDUFB2
4	103751279	103751385	1.25235	4	103751279	103751385	NDUFB2
20	16996674	16996780	1.25166	20	16996674	16996874	ABCC10
20	16994205	16995423	1.25166	20	16994205	16995423	ABCC10
6	17298435	17298563	1.25026	6	17298435	17298563	HADH
1	25708231	25708389	1.24975	1	25708231	25708389	LOC105609515
1	50151218	50151327	1.24959	1	50151218	50151327	LOC101120030
1	50151218	50151327	1.24959	1	50151218	50151327	LOC101120030
1	50151218	50151327	1.24959	1	50151218	50151327	LOC101120030
5	41737082	41737408	1.24801	5	41737082	41737408	SHROOM1
5	41737504	41737718	1.24801	5	41737504	41737776	SHROOM1
1	98687525	98687555	1.24665	1	98687525	98687555	FCGR1A
1	98687953	98687973	1.24665	1	98687953	98687973	FCGR1A
1	98688743	98688997	1.24665	1	98688743	98688997	FCGR1A
12	2901665	2901764	1.24649	12	2901665	2901764	PM20D1
12	2900372	2900492	1.24649	12	2900372	2900492	PM20D1
1	25708231	25708389	1.24131	1	25708231	25708389	LOC105609515
20	22204301	22205551	1.24009	20	22204301	22205551	PGK2
12	2921819	2921984	1.23536	12	2921819	2921984	PM20D1
11	18306720	18306830	1.23478	11	18306720	18306830	NF1
11	18306720	18306830	1.23478	11	18306720	18306830	NF1
11	18306720	18306830	1.23478	11	18306720	18306830	NF1
11	18306720	18306830	1.23478	11	18306720	18306830	NF1
11	18306720	18306830	1.23478	11	18306720	18306830	NF1
11	18306720	18306830	1.23478	11	18306720	18306830	NF1
11	18306720	18306830	1.23478	11	18306720	18306830	NF1
11	18306720	18306830	1.23478	11	18306720	18306830	NF1
11	18306720	18306830	1.23478	11	18306720	18306830	NF1
11	18306720	18306830	1.23478	11	18306720	18306830	NF1
11	18306720	18306830	1.23478	11	18306720	18306830	NF1
11	18306720	18306830	1.23478	11	18306720	18306830	NF1
11	18306720	18306830	1.23478	11	18306720	18306830	NF1
5	5982953	5983070	1.23258	5	5982953	5983070	NWD1
5	5981494	5981652	1.23258	5	5981494	5981652	NWD1
22	41271642	41271702	1.23041	22	41271642	41271702	LOC105601930
22	41271642	41271702	1.23041	22	41271642	41271702	LOC105601930
22	41271642	41271702	1.23041	22	41271642	41271702	LOC105601930
22	41271642	41271702	1.23041	22	41271642	41271702	LOC105601930
22	41271642	41271702	1.23041	22	41271642	41271702	LOC105601930
22	41271642	41271702	1.23041	22	41271642	41271702	LOC105601930
22	41271642	41271702	1.23041	22	41271642	41271702	LOC105601930
22	41271642	41271702	1.23041	22	41271642	41271702	LOC105601930
22	41271642	41271702	1.23041	22	41271642	41271702	LOC105601930
22	41271642	41271702	1.23041	22	41271642	41271702	LOC105601930
22	41271642	41271702	1.23041	22	41271642	41271702	LOC105601930
12	2901665	2901764	1.22939	12	2901665	2901764	PM20D1
12	2900372	2900492	1.22939	12	2900372	2900492	PM20D1
18	22761582	22761659	1.22808	18	22761582	22761659	BNC1
12	2901665	2901764	1.22782	12	2901665	2901764	PM20D1
12	2900372	2900492	1.22782	12	2900372	2900492	PM20D1
3	174577955	174578030	1.22708	3	174577955	174578030	POLR3B
3	174579871	174579971	1.22708	3	174579871	174579971	POLR3B
3	174581217	174581308	1.22708	3	174581217	174581308	POLR3B
3	174581217	174581308	1.22708	3	174581217	174581308	POLR3B
3	174579871	174579971	1.22708	3	174579871	174579971	POLR3B
3	174577955	174578030	1.22708	3	174577955	174578030	POLR3B
7	21108523	21108613	1.22553	7	21108523	21108613	MYH7
7	21107274	21107419	1.22553	7	21107274	21107419	MYH7
7	21106290	21106466	1.22553	7	21106290	21106466	MYH7
7	21105901	21106143	1.22553	7	21105901	21106143	MYH7
7	21105061	21105316	1.22553	7	21105061	21105316	MYH7
7	21104674	21104810	1.22553	7	21104674	21104810	MYH7
7	21104279	21104402	1.22553	7	21104279	21104402	MYH7
7	21104017	21104134	1.22553	7	21104017	21104134	MYH7
11	51217406	51217565	1.22478	11	51217406	51217565	RNF213
11	51219535	51219629	1.22478	11	51219535	51219629	RNF213
11	51221415	51221449	1.22478	11	51221415	51221449	RNF213
11	51221415	51221449	1.22478	11	51221415	51221449	RNF213
11	51219535	51219629	1.22478	11	51219535	51219629	RNF213
11	51217406	51217565	1.22478	11	51217406	51217565	RNF213
11	51221415	51221449	1.22478	11	51221415	51221449	RNF213
11	51221415	51221449	1.22478	11	51221415	51221449	RNF213
11	51219535	51219629	1.22478	11	51219535	51219629	RNF213
11	51217406	51217565	1.22478	11	51217406	51217565	RNF213
11	51221415	51221449	1.22478	11	51221415	51221449	RNF213
11	51219535	51219629	1.22478	11	51219535	51219629	RNF213
11	51217406	51217565	1.22478	11	51217406	51217565	RNF213
6	20018287	20018437	1.22474	6	20018287	20018437	TET2
6	20016347	20016436	1.22474	6	20016347	20016436	TET2
5	41738156	41738725	1.22473	5	41738156	41738725	SHROOM1
5	41738952	41739161	1.22473	5	41738952	41739161	SHROOM1
5	41739390	41739445	1.22473	5	41739390	41739445	SHROOM1
5	41739541	41740210	1.22473	5	41739541	41740491	SHROOM1
5	41737082	41737408	1.22473	5	41737082	41737408	SHROOM1
5	41737504	41737776	1.22473	5	41737504	41737776	SHROOM1
5	41737926	41738067	1.22473	5	41737926	41738067	SHROOM1
9	60391249	60391381	1.22409	9	60391249	60391381	EIF3H
9	60389141	60389261	1.22409	9	60389141	60389261	EIF3H
9	60393073	60393167	1.22409	9	60393073	60393167	EIF3H
12	2901665	2901764	1.22357	12	2901665	2901764	PM20D1
12	2904609	2904777	1.22357	12	2904609	2904777	PM20D1
2	121437497	121437581	1.22291	2	121437497	121437581	ZSWIM2
2	121437497	121437581	1.22291	2	121437497	121437581	ZSWIM2
2	121440884	121441037	1.22291	2	121440884	121441037	ZSWIM2
2	121441130	121441168	1.22291	2	121441130	121441168	ZSWIM2
2	121438239	121438351	1.22291	2	121438239	121438351	ZSWIM2
2	121438239	121438351	1.22291	2	121438239	121438351	ZSWIM2
2	121440884	121441037	1.22291	2	121440884	121441037	ZSWIM2
2	121441841	121442312	1.22291	2	121441841	121442647	ZSWIM2
11	36322516	36322614	1.22279	11	36322516	36322614	KAT7
11	36322516	36322614	1.22279	11	36322516	36322614	KAT7
11	36324042	36324131	1.22279	11	36324042	36324131	KAT7
7	21109304	21109397	1.22202	7	21109304	21109693	MYH7
7	21108523	21108613	1.22202	7	21108523	21108613	MYH7
7	21107274	21107419	1.22202	7	21107274	21107419	MYH7
7	21106290	21106466	1.22202	7	21106290	21106466	MYH7
7	21105901	21106143	1.22202	7	21105901	21106143	MYH7
7	21105061	21105316	1.22202	7	21105061	21105316	MYH7
7	21104674	21104810	1.22202	7	21104674	21104810	MYH7
7	21104397	21104402	1.22202	7	21104279	21104402	MYH7
4	103746339	103746476	1.22117	4	103746339	103746476	ADCK2
17	53334579	53334797	1.22042	17	53334579	53334797	RNF34
21	511392	511522	1.21984	21	511392	511522	MED17
21	510152	510336	1.21984	21	510152	510336	MED17
21	496813	496930	1.21554	21	496813	496930	MED17
21	499505	499642	1.21554	21	499505	499642	MED17
22	41271642	41271702	1.21434	22	41271642	41271702	LOC105601930
22	41271642	41271702	1.21434	22	41271642	41271702	LOC105601930
22	41271642	41271702	1.21434	22	41271642	41271702	LOC105601930
22	41271642	41271702	1.21434	22	41271642	41271702	LOC105601930
22	41271642	41271702	1.21434	22	41271642	41271702	LOC105601930
22	41271642	41271702	1.21434	22	41271642	41271702	LOC105601930
22	41271642	41271702	1.21434	22	41271642	41271702	LOC105601930
22	41271642	41271702	1.21434	22	41271642	41271702	LOC105601930
22	41271642	41271702	1.21434	22	41271642	41271702	LOC105601930
22	41271642	41271702	1.21434	22	41271642	41271702	LOC105601930
22	41271642	41271702	1.21434	22	41271642	41271702	LOC105601930
12	35722322	35722500	1.21327	12	35722322	35722500	KIFAP3
12	35722322	35722500	1.21327	12	35722322	35722500	KIFAP3
12	35722322	35722500	1.21327	12	35722322	35722500	KIFAP3
12	35722322	35722500	1.21327	12	35722322	35722500	KIFAP3
12	35722322	35722500	1.21327	12	35722322	35722500	KIFAP3
6	17298435	17298563	1.21134	6	17298435	17298563	HADH
6	17296033	17296190	1.21134	6	17296033	17296190	HADH
1	111114630	111114833	1.2113	1	111114630	111114833	ATF6
1	111114630	111114833	1.2113	1	111114630	111114833	ATF6
1	111113892	111114021	1.2113	1	111113892	111114021	ATF6
1	111113892	111114021	1.2113	1	111113892	111114021	ATF6
18	53916588	53916744	1.20668	18	53916588	53916744	TGM7
18	53917003	53917136	1.20668	18	53917003	53917136	TGM7
18	53919215	53919375	1.20668	18	53919215	53919375	TGM7
18	53919215	53919375	1.20668	18	53919215	53919375	TGM7
18	53917003	53917136	1.20668	18	53917003	53917136	TGM7
18	53916588	53916744	1.20668	18	53916588	53916744	TGM7
18	53919215	53919375	1.20668	18	53919215	53919375	TGM7
18	53917003	53917136	1.20668	18	53917003	53917136	TGM7
18	53916588	53916744	1.20668	18	53916588	53916744	TGM7
18	53919734	53920060	1.20668	18	53919734	53920060	TGM7
18	53919734	53920060	1.20668	18	53919734	53920060	TGM7
18	53919734	53920060	1.20668	18	53919734	53920060	TGM7
12	35767856	35767887	1.20626	12	35767856	35767887	KIFAP3
1	104341817	104342015	1.20608	1	104341817	104342015	LOC101107157
1	104341102	104341188	1.20608	1	104341102	104341188	LOC101107157
1	104340014	104340073	1.20608	1	104340014	104340073	LOC101107157
1	104339898	104340012	1.20608	1	104339898	104340012	LOC101107157
1	104338092	104338236	1.20608	1	104338092	104338236	LOC101107157
18	53943031	53943033	1.20603	18	53943032	53943032	TGM7
5	6009074	6009190	1.20574	5	6009074	6009190	NWD1
5	6011626	6011668	1.20574	5	6011626	6011668	NWD1
5	6011589	6011623	1.20574	5	6011589	6011623	NWD1
18	53919215	53919375	1.20568	18	53919215	53919375	TGM7
18	53919215	53919375	1.20568	18	53919215	53919375	TGM7
18	53919215	53919375	1.20568	18	53919215	53919375	TGM7
18	53920533	53920775	1.20568	18	53920533	53920775	TGM7
18	53921210	53921313	1.20568	18	53921210	53921313	TGM7
18	53921210	53921313	1.20568	18	53921210	53921313	TGM7
18	53921210	53921313	1.20568	18	53921210	53921313	TGM7
18	53920533	53920775	1.20568	18	53920533	53920775	TGM7
18	53919734	53920060	1.20568	18	53919734	53920060	TGM7
18	53919734	53920060	1.20568	18	53919734	53920060	TGM7
18	53919734	53920060	1.20568	18	53919734	53920060	TGM7
18	53919215	53919375	1.20503	18	53919215	53919375	TGM7
18	53919215	53919375	1.20503	18	53919215	53919375	TGM7
18	53919215	53919375	1.20503	18	53919215	53919375	TGM7
18	53920533	53920775	1.20503	18	53920533	53920775	TGM7
18	53921210	53921313	1.20503	18	53921210	53921313	TGM7
18	53922574	53922602	1.20503	18	53922574	53922712	TGM7
18	53922574	53922602	1.20503	18	53922574	53922712	TGM7
18	53921210	53921313	1.20503	18	53921210	53921313	TGM7
18	53922574	53922602	1.20503	18	53922574	53922712	TGM7
18	53921210	53921313	1.20503	18	53921210	53921313	TGM7
18	53920533	53920775	1.20503	18	53920533	53920775	TGM7
18	53919734	53920060	1.20503	18	53919734	53920060	TGM7
18	53919734	53920060	1.20503	18	53919734	53920060	TGM7
18	53919734	53920060	1.20503	18	53919734	53920060	TGM7
12	35558074	35558094	1.20479	12	35558074	35558094	C12H1orf112
12	35560365	35560523	1.20479	12	35560365	35560523	SCYL3
12	35562805	35562976	1.20479	12	35562805	35562976	SCYL3
12	35558386	35558442	1.20479	12	35558386	35558442	SCYL3
12	35558887	35559560	1.20479	12	35558887	35559560	SCYL3
12	35560365	35560523	1.20479	12	35560365	35560523	SCYL3
12	35562805	35562976	1.20479	12	35562805	35562976	SCYL3
12	35558386	35558442	1.20479	12	35558386	35558442	SCYL3
12	35558887	35559560	1.20479	12	35558887	35559560	SCYL3
12	35560365	35560523	1.20479	12	35560365	35560523	SCYL3
12	35562805	35562976	1.20479	12	35562805	35562976	SCYL3
12	35558386	35558442	1.20479	12	35558386	35558442	SCYL3
12	35558887	35559560	1.20479	12	35558887	35559560	SCYL3
11	28996682	28996878	1.20411	11	28996682	28996878	LOC442994
11	28998935	28999061	1.20411	11	28998935	28999061	LOC442994
11	28994293	28994328	1.20411	11	28994125	28994328	LOC442994
11	28994415	28994723	1.20411	11	28994415	28994723	LOC442994
11	28995117	28995241	1.20411	11	28995117	28995241	LOC442994
11	28995329	28995494	1.20411	11	28995329	28995494	LOC442994
11	28995772	28995955	1.20411	11	28995772	28995955	LOC442994
11	28997041	28997159	1.20411	11	28997041	28997159	LOC442994
11	36333105	36333281	1.20259	11	36333105	36333281	KAT7
11	36331466	36331705	1.20259	11	36331466	36331705	KAT7
11	36333105	36333281	1.20259	11	36333105	36333281	KAT7
11	36331466	36331705	1.20259	11	36331466	36331705	KAT7
12	35576210	35576394	1.20208	12	35576210	35576394	SCYL3
12	35577043	35577182	1.20208	12	35577043	35577182	SCYL3
12	35576210	35576394	1.20208	12	35576210	35576394	SCYL3
12	35577043	35577182	1.20208	12	35577043	35577182	SCYL3
12	35576210	35576394	1.20208	12	35576210	35576394	SCYL3
12	35577043	35577182	1.20208	12	35577043	35577182	SCYL3
11	18324794	18324929	1.2016	11	18324794	18324929	NF1
11	18324794	18324929	1.2016	11	18324794	18324929	NF1
11	18324794	18324929	1.2016	11	18324794	18324929	NF1
11	18324794	18324929	1.2016	11	18324794	18324929	NF1
11	18324794	18324929	1.2016	11	18324794	18324929	NF1
11	18324794	18324929	1.2016	11	18324794	18324929	NF1
11	18324794	18324929	1.2016	11	18324794	18324929	NF1
11	18324794	18324929	1.2016	11	18324794	18324929	NF1
11	18324794	18324929	1.2016	11	18324794	18324929	NF1
11	18324794	18324929	1.2016	11	18324794	18324929	NF1
11	18324794	18324929	1.2016	11	18324794	18324929	NF1
11	18324794	18324929	1.2016	11	18324794	18324929	NF1
11	18324794	18324929	1.2016	11	18324794	18324929	NF1
4	92697850	92698002	1.20115	4	92697850	92698002	FAM71F2
4	92700352	92700536	1.20115	4	92700352	92700536	FAM71F2
4	92701333	92701399	1.20115	4	92701333	92701579	FAM71F2
7	55868427	55868554	1.20075	7	55868427	55868554	DMXL2
7	55868232	55868292	1.20075	7	55868232	55868292	DMXL2
7	55867424	55867562	1.20075	7	55867424	55867562	DMXL2
7	55868427	55868554	1.20075	7	55868427	55868554	DMXL2
7	55868232	55868292	1.20075	7	55868232	55868292	DMXL2
7	55867424	55867562	1.20075	7	55867424	55867562	DMXL2
7	55868427	55868554	1.20075	7	55868427	55868554	DMXL2
7	55868232	55868292	1.20075	7	55868232	55868292	DMXL2
7	55867424	55867562	1.20075	7	55867424	55867562	DMXL2
7	55871551	55871642	1.20075	7	55871551	55871642	DMXL2
7	55870200	55870277	1.20075	7	55870200	55870277	DMXL2
7	55871551	55871642	1.20075	7	55871551	55871642	DMXL2
7	55870200	55870277	1.20075	7	55870200	55870277	DMXL2
7	55871551	55871642	1.20075	7	55871551	55871642	DMXL2
7	55870200	55870277	1.20075	7	55870200	55870277	DMXL2
5	38257850	38258676	1.19937	5	38257850	38258800	LOC101113757
1	111167586	111167717	1.19872	1	111167586	111167717	ATF6
1	111167586	111167717	1.19872	1	111167586	111167717	ATF6
5	41738156	41738725	1.19664	5	41738156	41738725	SHROOM1
5	41738952	41739161	1.19664	5	41738952	41739161	SHROOM1
5	41739390	41739445	1.19664	5	41739390	41739445	SHROOM1
5	41739541	41740491	1.19664	5	41739541	41740491	SHROOM1
5	41737082	41737408	1.19664	5	41737082	41737408	SHROOM1
5	41737504	41737776	1.19664	5	41737504	41737776	SHROOM1
5	41737926	41738067	1.19664	5	41737926	41738067	SHROOM1
5	38242615	38243556	1.19654	5	38242615	38243556	LOC101108225
5	5985120	5985204	1.19637	5	5985120	5985279	NWD1
5	5982953	5983070	1.19637	5	5982953	5983070	NWD1
5	5981494	5981652	1.19637	5	5981494	5981652	NWD1
16	18285619	18285659	1.19372	16	18285619	18285659	NDUFAF2
3	120953923	120953997	1.19355	3	120953923	120953997	TSPAN19
3	120953923	120953997	1.19355	3	120953923	120953997	TSPAN19
3	120953923	120953997	1.19355	3	120953923	120953997	TSPAN19
3	120953923	120953997	1.19355	3	120953923	120953997	TSPAN19
2	10231278	10231372	1.19263	2	10231278	10231372	RGS3
2	10230237	10230305	1.19263	2	10230237	10230305	RGS3
2	10232309	10232347	1.19263	2	10232309	10232347	RGS3
2	10230237	10230305	1.19263	2	10230237	10230305	RGS3
2	10231278	10231372	1.19263	2	10231278	10231372	RGS3
2	10232309	10232367	1.19263	2	10232309	10232367	RGS3
2	10230237	10230305	1.19263	2	10230237	10230305	RGS3
2	10231278	10231372	1.19263	2	10231278	10231372	RGS3
2	10232309	10232367	1.19263	2	10232309	10232367	RGS3
2	10230237	10230305	1.19263	2	10230237	10230305	RGS3
2	10231278	10231372	1.19263	2	10231278	10231372	RGS3
2	10232309	10232367	1.19263	2	10232309	10232367	RGS3
11	36306304	36306402	1.19172	11	36306304	36306402	KAT7
11	36306304	36306402	1.19172	11	36306304	36306402	KAT7
11	36312517	36312606	1.1885	11	36312517	36312606	KAT7
11	36312170	36312310	1.1885	11	36312170	36312310	KAT7
11	36312517	36312606	1.1885	11	36312517	36312606	KAT7
11	36312170	36312310	1.1885	11	36312170	36312310	KAT7
20	22245762	22245890	1.1882	20	22245762	22245890	CRISP1
20	22245762	22245890	1.1882	20	22245762	22245890	CRISP1
20	22245762	22245890	1.1882	20	22245762	22245890	CRISP1
20	22245762	22245890	1.1882	20	22245762	22245890	CRISP1
5	6009074	6009190	1.1856	5	6009074	6009190	NWD1
5	6011626	6011668	1.1856	5	6011626	6011668	NWD1
5	6011589	6011623	1.1856	5	6011589	6011623	NWD1
12	35741849	35742003	1.18531	12	35741849	35742003	KIFAP3
12	35741845	35741908	1.18531	12	35741845	35741908	KIFAP3
12	35741849	35742003	1.18531	12	35741849	35742003	KIFAP3
12	35741849	35742003	1.18531	12	35741849	35742003	KIFAP3
12	35741849	35742003	1.18531	12	35741849	35742003	KIFAP3
9	52876496	52877410	1.18421	9	52876496	52877410	PEX2
9	52876496	52877410	1.18421	9	52876496	52877410	PEX2
5	6009074	6009190	1.18376	5	6009074	6009190	NWD1
5	6011626	6011668	1.18376	5	6011626	6011668	NWD1
5	6011589	6011623	1.18376	5	6011589	6011623	NWD1
12	35715263	35715425	1.18318	12	35715263	35715425	KIFAP3
12	35715263	35715425	1.18318	12	35715263	35715425	KIFAP3
12	35715263	35715425	1.18318	12	35715263	35715425	KIFAP3
12	35715263	35715425	1.18318	12	35715263	35715425	KIFAP3
12	35715263	35715425	1.18318	12	35715263	35715425	KIFAP3
18	22741103	22742970	1.1827	18	22741103	22742970	BNC1
18	22741103	22742970	1.1827	18	22741103	22742970	BNC1
1	104341817	104342015	1.18245	1	104341817	104342015	LOC101107157
1	104341102	104341188	1.18245	1	104341102	104341188	LOC101107157
1	104340014	104340073	1.18245	1	104340014	104340073	LOC101107157
1	104339898	104340012	1.18245	1	104339898	104340012	LOC101107157
11	36287026	36287124	1.18202	11	36287026	36287124	TAC4
12	35543016	35543105	1.17931	12	35543016	35543105	C12H1orf112
12	35541483	35541534	1.17931	12	35541483	35541534	C12H1orf112
12	35541053	35541135	1.17931	12	35541053	35541135	C12H1orf112
12	35541053	35541135	1.17931	12	35541053	35541135	C12H1orf112
12	35541483	35541534	1.17931	12	35541483	35541534	C12H1orf112
12	35543016	35543105	1.17931	12	35543016	35543105	C12H1orf112
9	52876496	52877410	1.17852	9	52876496	52877410	PEX2
9	52876496	52877410	1.17852	9	52876496	52877410	PEX2
16	18235109	18235351	1.17743	16	18235109	18235351	NDUFAF2
1	50132476	50132608	1.1772	1	50132476	50132608	LOC101120030
1	50132476	50132608	1.1772	1	50132476	50132608	LOC101120030
1	50132476	50132608	1.1772	1	50132476	50132608	LOC101120030
24	36367214	36367582	1.17689	24	36367214	36367582	TRIM4
24	36367584	36367607	1.17689	24	36367584	36367607	TRIM4
21	495007	495166	1.17658	21	495007	495166	MED17
21	496813	496930	1.17658	21	496813	496930	MED17
20	22251138	22251205	1.17458	20	22251138	22251205	CRISP1
20	22251138	22251205	1.17458	20	22251138	22251205	CRISP1
20	22251138	22251203	1.17458	20	22251138	22251203	CRISP1
20	22251138	22251203	1.17458	20	22251138	22251203	CRISP1
11	18372648	18372779	1.17422	11	18372648	18372779	NF1
11	18370420	18370554	1.17422	11	18370420	18370554	NF1
11	18370420	18370554	1.17422	11	18370420	18370554	NF1
11	18372648	18372779	1.17422	11	18372648	18372779	NF1
11	18370420	18370554	1.17422	11	18370420	18370554	NF1
11	18372648	18372779	1.17422	11	18372648	18372779	NF1
11	18370420	18370554	1.17422	11	18370420	18370554	NF1
11	18372648	18372779	1.17422	11	18372648	18372779	NF1
11	18370420	18370554	1.17422	11	18370420	18370554	NF1
11	18372648	18372779	1.17422	11	18372648	18372779	NF1
11	18372648	18372779	1.17422	11	18372648	18372779	NF1
11	18370420	18370554	1.17422	11	18370420	18370554	NF1
11	18372648	18372779	1.17422	11	18372648	18372779	NF1
11	18370420	18370554	1.17422	11	18370420	18370554	NF1
11	18370420	18370554	1.17422	11	18370420	18370554	NF1
11	18372648	18372779	1.17422	11	18372648	18372779	NF1
11	18372648	18372779	1.17422	11	18372648	18372779	NF1
11	18370420	18370554	1.17422	11	18370420	18370554	NF1
11	18372648	18372779	1.17422	11	18372648	18372779	NF1
11	18370420	18370554	1.17422	11	18370420	18370554	NF1
11	18372648	18372779	1.17422	11	18372648	18372779	NF1
11	18370420	18370554	1.17422	11	18370420	18370554	NF1
11	18372648	18372716	1.17422	11	18372648	18372716	NF1
11	18370420	18370554	1.17422	11	18370420	18370554	NF1
18	53901651	53901716	1.1731	18	53901651	53901716	TGM5
18	53901719	53901803	1.1731	18	53901719	53901803	TGM5
18	53902363	53902491	1.1731	18	53902363	53902491	TGM5
18	53905689	53905807	1.1731	18	53905689	53905807	TGM5
4	103740147	103740275	1.17253	4	103740147	103740275	ADCK2
4	103741099	103741152	1.17253	4	103741099	103741152	ADCK2
8	72654346	72654477	1.17163	8	72654346	72654477	SASH1
8	72655633	72655893	1.17163	8	72655633	72655893	SASH1
1	98719684	98720061	1.17069	1	98719684	98720061	LOC101120455
1	98721140	98721556	1.17069	1	98721140	98721556	LOC101120877
12	2780389	2780541	1.17009	12	2780389	2780541	NUCKS1
12	2779424	2779573	1.17009	12	2779424	2779573	NUCKS1
12	2778221	2778417	1.17009	12	2778221	2778417	NUCKS1
12	2779424	2779570	1.17009	12	2779424	2779570	NUCKS1
12	2780389	2780541	1.17009	12	2780389	2780541	NUCKS1
12	2777991	2778094	1.17009	12	2777991	2778094	NUCKS1
12	2778325	2778417	1.17009	12	2778325	2778417	NUCKS1
12	2779424	2779573	1.17009	12	2779424	2779573	NUCKS1
12	2778221	2778417	1.17009	12	2778221	2778417	NUCKS1
12	2780389	2780541	1.17009	12	2780389	2780541	NUCKS1
8	72651322	72651788	1.17007	8	72650970	72651788	SASH1
8	72651791	72652101	1.17007	8	72651791	72652101	SASH1
8	72654346	72654477	1.17007	8	72654346	72654477	SASH1
8	72655633	72655893	1.17007	8	72655633	72655893	SASH1
21	535771	535887	1.16914	21	535771	535887	C21H11orf54
21	535771	535887	1.16914	21	535771	535887	C21H11orf54
21	534728	534898	1.16914	21	534728	534898	C21H11orf54
21	534728	534898	1.16914	21	534728	534898	C21H11orf54
1	104346652	104346692	1.16894	1	104346652	104346692	LOC101107157
1	104345986	104346089	1.16894	1	104345986	104346089	LOC101107157
7	57860632	57860709	1.16797	7	57860632	57860709	FAM227B
7	57861828	57861902	1.16797	7	57861828	57861902	FAM227B
7	57860632	57860709	1.16797	7	57860632	57860709	FAM227B
7	57861828	57861902	1.16797	7	57861828	57861902	FAM227B
7	57861828	57861902	1.16797	7	57861828	57861902	FAM227B
7	57860632	57860709	1.16797	7	57860632	57860709	FAM227B
5	41738156	41738725	1.16687	5	41738156	41738725	SHROOM1
5	41738952	41739161	1.16687	5	41738952	41739161	SHROOM1
5	41739390	41739445	1.16687	5	41739390	41739445	SHROOM1
5	41739541	41740491	1.16687	5	41739541	41740491	SHROOM1
5	41737082	41737408	1.16687	5	41737082	41737408	SHROOM1
5	41737504	41737776	1.16687	5	41737504	41737776	SHROOM1
5	41737926	41738067	1.16687	5	41737926	41738067	SHROOM1
11	51222298	51222353	1.16669	11	51222272	51222353	RNF213
11	51222682	51222921	1.16669	11	51222682	51222921	RNF213
11	51223862	51223972	1.16669	11	51223862	51223972	RNF213
11	51224762	51224884	1.16669	11	51224762	51224884	RNF213
11	51225838	51226028	1.16669	11	51225838	51226028	RNF213
11	51226274	51226487	1.16669	11	51226274	51226487	RNF213
11	51227082	51227193	1.16669	11	51227082	51227193	RNF213
11	51227082	51227193	1.16669	11	51227082	51227193	RNF213
11	51226274	51226487	1.16669	11	51226274	51226487	RNF213
11	51225838	51226028	1.16669	11	51225838	51226028	RNF213
11	51224762	51224884	1.16669	11	51224762	51224884	RNF213
11	51223862	51223972	1.16669	11	51223862	51223972	RNF213
11	51222682	51222921	1.16669	11	51222682	51222921	RNF213
11	51222298	51222353	1.16669	11	51222272	51222353	RNF213
11	51227082	51227193	1.16669	11	51227082	51227193	RNF213
11	51226274	51226487	1.16669	11	51226274	51226487	RNF213
11	51225838	51226028	1.16669	11	51225838	51226028	RNF213
11	51224762	51224884	1.16669	11	51224762	51224884	RNF213
11	51223862	51223972	1.16669	11	51223862	51223972	RNF213
11	51222682	51222921	1.16669	11	51222682	51222921	RNF213
11	51222298	51222353	1.16669	11	51222272	51222353	RNF213
11	51227082	51227193	1.16669	11	51227082	51227193	RNF213
11	51226274	51226487	1.16669	11	51226274	51226487	RNF213
11	51225838	51226028	1.16669	11	51225838	51226028	RNF213
11	51224762	51224884	1.16669	11	51224762	51224884	RNF213
11	51223862	51223972	1.16669	11	51223862	51223972	RNF213
11	51222682	51222921	1.16669	11	51222682	51222921	RNF213
11	51222298	51222353	1.16669	11	51222272	51222353	RNF213
11	51227082	51227193	1.16669	11	51227082	51227193	RNF213
11	51226274	51226487	1.16669	11	51226274	51226487	RNF213
11	51225838	51226028	1.16669	11	51225838	51226028	RNF213
11	51224762	51224884	1.16669	11	51224762	51224884	RNF213
11	51223862	51223972	1.16669	11	51223862	51223972	RNF213
11	51222682	51222921	1.16669	11	51222682	51222921	RNF213
11	51222298	51222353	1.16669	11	51222272	51222353	RNF213
11	51221415	51221449	1.16669	11	51221415	51221449	RNF213
11	51222272	51222353	1.16669	11	51222272	51222353	RNF213
11	51222682	51222921	1.16669	11	51222682	51222921	RNF213
11	51223862	51223972	1.16669	11	51223862	51223972	RNF213
11	51224762	51224862	1.16669	11	51224762	51224884	RNF213
11	51224762	51224862	1.16669	11	51224762	51224884	RNF213
11	51223862	51223972	1.16669	11	51223862	51223972	RNF213
11	51222682	51222921	1.16669	11	51222682	51222921	RNF213
11	51222272	51222353	1.16669	11	51222272	51222353	RNF213
11	51221415	51221449	1.16669	11	51221415	51221449	RNF213
11	51224762	51224862	1.16669	11	51224762	51224884	RNF213
11	51223862	51223972	1.16669	11	51223862	51223972	RNF213
11	51222682	51222921	1.16669	11	51222682	51222921	RNF213
11	51222272	51222353	1.16669	11	51222272	51222353	RNF213
11	51221415	51221449	1.16669	11	51221415	51221449	RNF213
11	51224762	51224862	1.16669	11	51224762	51224884	RNF213
11	51223862	51223972	1.16669	11	51223862	51223972	RNF213
11	51222682	51222921	1.16669	11	51222682	51222921	RNF213
11	51222272	51222353	1.16669	11	51222272	51222353	RNF213
11	51221415	51221449	1.16669	11	51221415	51221449	RNF213
11	51224762	51224862	1.16669	11	51224762	51224884	RNF213
11	51223862	51223972	1.16669	11	51223862	51223972	RNF213
11	51222682	51222921	1.16669	11	51222682	51222921	RNF213
11	51222272	51222353	1.16669	11	51222272	51222353	RNF213
11	51221415	51221449	1.16669	11	51221415	51221449	RNF213
16	18285619	18285659	1.1656	16	18285619	18285659	NDUFAF2
3	155057718	155057787	1.16557	3	155057718	155057787	XPOT
3	155056818	155057036	1.16557	3	155056818	155057036	XPOT
3	155055780	155055964	1.16557	3	155055780	155055964	XPOT
3	155055510	155055678	1.16557	3	155055510	155055678	XPOT
3	155055510	155055678	1.16557	3	155055510	155055678	XPOT
3	155055780	155055964	1.16557	3	155055780	155055964	XPOT
3	155056818	155057036	1.16557	3	155056818	155057036	XPOT
3	155057718	155057787	1.16557	3	155057718	155057787	XPOT
3	155056818	155057036	1.16557	3	155056818	155057036	XPOT
3	155055780	155055964	1.16557	3	155055780	155055964	XPOT
3	155055510	155055678	1.16557	3	155055510	155055678	XPOT
3	155057718	155057787	1.16557	3	155057718	155057787	XPOT
3	155056818	155057036	1.16557	3	155056818	155057036	XPOT
3	155055780	155055964	1.16557	3	155055780	155055964	XPOT
3	155055510	155055678	1.16557	3	155055510	155055678	XPOT
3	155058583	155058639	1.16557	3	155058583	155058639	XPOT
3	155058583	155058639	1.16557	3	155058583	155058639	XPOT
3	155058583	155058639	1.16557	3	155058583	155058639	XPOT
5	6009074	6009190	1.16553	5	6009074	6009190	NWD1
5	6011589	6011602	1.16553	5	6011589	6011623	NWD1
12	35558074	35558094	1.16514	12	35558074	35558094	C12H1orf112
12	35557425	35557604	1.16514	12	35557425	35557604	C12H1orf112
12	35555578	35555697	1.16514	12	35555578	35555697	C12H1orf112
12	35555578	35555697	1.16514	12	35555578	35555697	C12H1orf112
12	35557425	35557634	1.16514	12	35557425	35557634	C12H1orf112
12	35558386	35558442	1.16514	12	35558386	35558442	SCYL3
12	35558887	35559560	1.16514	12	35558887	35559560	SCYL3
12	35558386	35558442	1.16514	12	35558386	35558442	SCYL3
12	35558887	35559560	1.16514	12	35558887	35559560	SCYL3
12	35558386	35558442	1.16514	12	35558386	35558442	SCYL3
12	35558887	35559560	1.16514	12	35558887	35559560	SCYL3
1	104330653	104330680	1.16492	1	104330653	104330759	LOC101107157
17	44689796	44690750	1.16446	17	44689796	44690750	EP400
11	55196814	55196935	1.16229	11	55196814	55196935	NUP85
11	55198091	55198160	1.16229	11	55198091	55198160	NUP85
11	55199179	55199222	1.16229	11	55199179	55199222	NUP85
11	55199837	55199907	1.16229	11	55199837	55199907	NUP85
12	2901665	2901764	1.15976	12	2901665	2901764	PM20D1
12	2900372	2900492	1.15976	12	2900372	2900492	PM20D1
3	155121383	155121455	1.15657	3	155121383	155121455	C3H12orf56
12	78383922	78384074	1.15583	12	78383922	78384074	LOC101111113
12	78382148	78382363	1.15583	12	78382148	78382363	LOC101111113
11	18283080	18283082	1.15474	11	18283080	18283082	OMG
11	18283907	18285232	1.15474	11	18283907	18285232	OMG
20	16991516	16991676	1.15466	20	16991516	16991676	ABCC10
6	31101484	31101585	1.15343	6	31101484	31101585	GRID2
7	21101589	21101759	1.15298	7	21101589	21101759	MYH7
7	21101181	21101330	1.15298	7	21101181	21101330	MYH7
7	21100948	21101066	1.15298	7	21100948	21101066	MYH7
7	21100709	21100847	1.15298	7	21100709	21100847	MYH7
7	21099997	21100100	1.15298	7	21099997	21100100	MYH7
7	21099660	21099758	1.15298	7	21099660	21099758	MYH7
7	21104279	21104399	1.15298	7	21104279	21104402	MYH7
7	21104017	21104134	1.15298	7	21104017	21104134	MYH7
7	21103310	21103397	1.15298	7	21103310	21103397	MYH7
7	21102932	21102999	1.15298	7	21102932	21102999	MYH7
7	21102352	21102661	1.15298	7	21102352	21102661	MYH7
7	57860632	57860709	1.15273	7	57860632	57860709	FAM227B
7	57861828	57861902	1.15273	7	57861828	57861902	FAM227B
7	57860632	57860709	1.15273	7	57860632	57860709	FAM227B
7	57861828	57861902	1.15273	7	57861828	57861902	FAM227B
7	57861828	57861902	1.15273	7	57861828	57861902	FAM227B
7	57860632	57860709	1.15273	7	57860632	57860709	FAM227B
11	18248801	18248939	1.15269	11	18248801	18248994	NF1
11	18247618	18247758	1.15269	11	18247618	18247758	NF1
11	18247194	18247473	1.15269	11	18247194	18247473	NF1
11	18246493	18246707	1.15269	11	18246493	18246707	NF1
11	18246247	18246308	1.15269	11	18246247	18246308	NF1
11	18245980	18246094	1.15269	11	18245980	18246094	NF1
11	18244594	18244695	1.15269	11	18244594	18244695	NF1
11	18246493	18246707	1.15269	11	18246493	18246707	NF1
11	18247194	18247473	1.15269	11	18247194	18247473	NF1
11	18247618	18247758	1.15269	11	18247618	18247758	NF1
11	18248801	18248939	1.15269	11	18248801	18248994	NF1
11	18244594	18244695	1.15269	11	18244594	18244695	NF1
11	18245980	18246094	1.15269	11	18245980	18246094	NF1
11	18246247	18246308	1.15269	11	18246247	18246308	NF1
11	18246493	18246707	1.15269	11	18246493	18246707	NF1
11	18247194	18247473	1.15269	11	18247194	18247473	NF1
11	18247618	18247758	1.15269	11	18247618	18247758	NF1
11	18248801	18248939	1.15269	11	18248801	18248994	NF1
11	18244594	18244695	1.15269	11	18244594	18244695	NF1
11	18245980	18246094	1.15269	11	18245980	18246094	NF1
11	18246247	18246308	1.15269	11	18246247	18246308	NF1
11	18246493	18246707	1.15269	11	18246493	18246707	NF1
11	18247194	18247473	1.15269	11	18247194	18247473	NF1
11	18247618	18247758	1.15269	11	18247618	18247758	NF1
11	18248801	18248939	1.15269	11	18248801	18248994	NF1
11	18244594	18244695	1.15269	11	18244594	18244695	NF1
11	18245980	18246094	1.15269	11	18245980	18246094	NF1
11	18246247	18246308	1.15269	11	18246247	18246308	NF1
11	18246493	18246707	1.15269	11	18246493	18246707	NF1
11	18247194	18247473	1.15269	11	18247194	18247473	NF1
11	18247618	18247758	1.15269	11	18247618	18247758	NF1
11	18248801	18248939	1.15269	11	18248801	18248994	NF1
11	18248801	18248939	1.15269	11	18248801	18248994	NF1
11	18247618	18247758	1.15269	11	18247618	18247758	NF1
11	18247194	18247473	1.15269	11	18247194	18247473	NF1
11	18246493	18246707	1.15269	11	18246493	18246707	NF1
11	18246247	18246308	1.15269	11	18246247	18246308	NF1
11	18245980	18246094	1.15269	11	18245980	18246094	NF1
11	18244594	18244695	1.15269	11	18244594	18244695	NF1
11	18244594	18244695	1.15269	11	18244594	18244695	NF1
11	18245980	18246094	1.15269	11	18245980	18246094	NF1
11	18246247	18246308	1.15269	11	18246247	18246308	NF1
11	18246493	18246707	1.15269	11	18246493	18246707	NF1
11	18247194	18247473	1.15269	11	18247194	18247473	NF1
11	18247618	18247758	1.15269	11	18247618	18247758	NF1
11	18248801	18248939	1.15269	11	18248801	18248994	NF1
11	18248801	18248939	1.15269	11	18248801	18248994	NF1
11	18247618	18247758	1.15269	11	18247618	18247758	NF1
11	18247194	18247473	1.15269	11	18247194	18247473	NF1
11	18246493	18246707	1.15269	11	18246493	18246707	NF1
11	18246247	18246308	1.15269	11	18246247	18246308	NF1
11	18245980	18246094	1.15269	11	18245980	18246094	NF1
11	18244594	18244695	1.15269	11	18244594	18244695	NF1
11	18244594	18244695	1.15269	11	18244594	18244695	NF1
11	18245980	18246094	1.15269	11	18245980	18246094	NF1
11	18246247	18246308	1.15269	11	18246247	18246308	NF1
11	18246493	18246707	1.15269	11	18246493	18246707	NF1
11	18247194	18247473	1.15269	11	18247194	18247473	NF1
11	18247618	18247758	1.15269	11	18247618	18247758	NF1
11	18248801	18248939	1.15269	11	18248801	18248994	NF1
11	18248801	18248939	1.15269	11	18248801	18248994	NF1
11	18247618	18247758	1.15269	11	18247618	18247758	NF1
11	18247194	18247473	1.15269	11	18247194	18247473	NF1
11	18246493	18246707	1.15269	11	18246493	18246707	NF1
11	18246247	18246308	1.15269	11	18246247	18246308	NF1
11	18245980	18246094	1.15269	11	18245980	18246094	NF1
11	18244594	18244695	1.15269	11	18244594	18244695	NF1
11	18248801	18248939	1.15269	11	18248801	18248994	NF1
11	18247618	18247758	1.15269	11	18247618	18247758	NF1
11	18247194	18247473	1.15269	11	18247194	18247473	NF1
11	18246493	18246707	1.15269	11	18246493	18246707	NF1
11	18246247	18246308	1.15269	11	18246247	18246308	NF1
11	18245980	18246094	1.15269	11	18245980	18246094	NF1
11	18244594	18244695	1.15269	11	18244594	18244695	NF1
11	18244594	18244695	1.15269	11	18244594	18244695	NF1
11	18245980	18246094	1.15269	11	18245980	18246094	NF1
11	18246247	18246308	1.15269	11	18246247	18246308	NF1
11	18248801	18248939	1.15269	11	18248801	18248994	NF1
11	18247618	18247758	1.15269	11	18247618	18247758	NF1
11	18247194	18247473	1.15269	11	18247194	18247473	NF1
11	18246493	18246707	1.15269	11	18246493	18246707	NF1
11	18246247	18246308	1.15269	11	18246247	18246308	NF1
11	18245980	18246094	1.15269	11	18245980	18246094	NF1
11	18244594	18244695	1.15269	11	18244594	18244695	NF1
11	18248801	18248939	1.15269	11	18248801	18248994	NF1
11	18247618	18247758	1.15269	11	18247618	18247758	NF1
11	18247194	18247473	1.15269	11	18247194	18247473	NF1
11	18246493	18246707	1.15269	11	18246493	18246707	NF1
11	18246247	18246308	1.15269	11	18246247	18246308	NF1
11	18245980	18246094	1.15269	11	18245980	18246094	NF1
11	18244594	18244695	1.15269	11	18244594	18244695	NF1
1	98787864	98788271	1.15233	1	98787864	98788271	BOLA1
1	98787267	98787530	1.15233	1	98787267	98787530	BOLA1
1	104341817	104342015	1.15159	1	104341817	104342015	LOC101107157
1	104341102	104341188	1.15159	1	104341102	104341188	LOC101107157
1	104340014	104340073	1.15159	1	104340014	104340073	LOC101107157
1	104339898	104340012	1.15159	1	104339898	104340012	LOC101107157
1	104338092	104338236	1.15159	1	104338092	104338236	LOC101107157
6	17291366	17291492	1.15157	6	17291366	17291492	HADH
6	17288141	17288230	1.15157	6	17288141	17288230	HADH
8	87873739	87873785	1.15125	8	87873739	87873820	SFT2D1
8	87872780	87872815	1.15125	8	87872780	87872815	SFT2D1
8	87871247	87871305	1.15125	8	87871247	87871305	SFT2D1
8	87869662	87869691	1.15125	8	87869662	87869691	SFT2D1
12	35738244	35738385	1.15093	12	35738244	35738385	KIFAP3
12	35738956	35739011	1.15093	12	35738956	35739011	KIFAP3
12	35738244	35738385	1.15093	12	35738244	35738385	KIFAP3
12	35738956	35739011	1.15093	12	35738956	35739011	KIFAP3
12	35738956	35739011	1.15093	12	35738956	35739011	KIFAP3
12	35738244	35738385	1.15093	12	35738244	35738385	KIFAP3
12	35738244	35738385	1.15093	12	35738244	35738385	KIFAP3
12	35738956	35739011	1.15093	12	35738956	35739011	KIFAP3
12	35738244	35738385	1.15093	12	35738244	35738385	KIFAP3
12	35738956	35739011	1.15093	12	35738956	35739011	KIFAP3
6	17283435	17283507	1.14945	6	17283435	17283507	HADH
8	87869662	87869691	1.14908	8	87869662	87869691	SFT2D1
8	87868009	87868045	1.14908	8	87868009	87868045	SFT2D1
1	25716634	25716792	1.14754	1	25716634	25716792	LOC105609515
1	25718082	25718176	1.14754	1	25718082	25718176	LOC105609515
1	25716794	25716844	1.14754	1	25716794	25716844	LOC105609515
3	39351646	39351853	1.1465	3	39351646	39351853	ARHGAP25
3	39351646	39351853	1.1465	3	39351646	39351853	ARHGAP25
3	39351646	39351853	1.1465	3	39351646	39351853	ARHGAP25
3	39351646	39351853	1.1465	3	39351646	39351853	ARHGAP25
6	17296033	17296190	1.14631	6	17296033	17296190	HADH
12	35738244	35738385	1.14605	12	35738244	35738385	KIFAP3
12	35738956	35739011	1.14605	12	35738956	35739011	KIFAP3
12	35738244	35738385	1.14605	12	35738244	35738385	KIFAP3
12	35738956	35739011	1.14605	12	35738956	35739011	KIFAP3
12	35738956	35739011	1.14605	12	35738956	35739011	KIFAP3
12	35738244	35738385	1.14605	12	35738244	35738385	KIFAP3
12	35738244	35738385	1.14605	12	35738244	35738385	KIFAP3
12	35738956	35739011	1.14605	12	35738956	35739011	KIFAP3
12	35738244	35738385	1.14605	12	35738244	35738385	KIFAP3
12	35738956	35739011	1.14605	12	35738956	35739011	KIFAP3
1	104330762	104330789	1.14572	1	104330762	104331699	LOC101107157
1	104330653	104330759	1.14572	1	104330653	104330759	LOC101107157
1	104332376	104332492	1.14498	1	104332376	104332492	LOC101107157
1	104331701	104331963	1.14498	1	104331701	104331963	LOC101107157
1	104330762	104331699	1.14498	1	104330762	104331699	LOC101107157
1	104330653	104330759	1.14498	1	104330653	104330759	LOC101107157
11	36294255	36294353	1.14483	11	36294255	36294353	TAC4
4	103666375	103666502	1.14469	4	103666375	103666502	DENND2A
4	103664705	103664826	1.14469	4	103664705	103664826	DENND2A
1	104306852	104307312	1.14455	1	104306852	104307312	GON4L
1	104307314	104307345	1.14455	1	104307314	104307345	GON4L
12	35767856	35767887	1.14253	12	35767856	35767887	KIFAP3
11	18245980	18246094	1.14222	11	18245980	18246094	NF1
11	18244594	18244695	1.14222	11	18244594	18244695	NF1
11	18241766	18241906	1.14222	11	18241766	18241906	NF1
11	18241766	18241906	1.14222	11	18241766	18241906	NF1
11	18244594	18244695	1.14222	11	18244594	18244695	NF1
11	18245980	18246094	1.14222	11	18245980	18246094	NF1
11	18241766	18241906	1.14222	11	18241766	18241906	NF1
11	18244594	18244695	1.14222	11	18244594	18244695	NF1
11	18245980	18246094	1.14222	11	18245980	18246094	NF1
11	18241766	18241906	1.14222	11	18241766	18241906	NF1
11	18244594	18244695	1.14222	11	18244594	18244695	NF1
11	18245980	18246094	1.14222	11	18245980	18246094	NF1
11	18245980	18246094	1.14222	11	18245980	18246094	NF1
11	18244594	18244695	1.14222	11	18244594	18244695	NF1
11	18241766	18241906	1.14222	11	18241766	18241906	NF1
11	18241766	18241906	1.14222	11	18241766	18241906	NF1
11	18244594	18244695	1.14222	11	18244594	18244695	NF1
11	18245980	18246094	1.14222	11	18245980	18246094	NF1
11	18245980	18246094	1.14222	11	18245980	18246094	NF1
11	18244594	18244695	1.14222	11	18244594	18244695	NF1
11	18241766	18241906	1.14222	11	18241766	18241906	NF1
11	18241766	18241906	1.14222	11	18241766	18241906	NF1
11	18244594	18244695	1.14222	11	18244594	18244695	NF1
11	18245980	18246094	1.14222	11	18245980	18246094	NF1
11	18245980	18246094	1.14222	11	18245980	18246094	NF1
11	18244594	18244695	1.14222	11	18244594	18244695	NF1
11	18241766	18241906	1.14222	11	18241766	18241906	NF1
11	18245980	18246094	1.14222	11	18245980	18246094	NF1
11	18244594	18244695	1.14222	11	18244594	18244695	NF1
11	18241766	18241906	1.14222	11	18241766	18241906	NF1
11	18241766	18241906	1.14222	11	18241766	18241906	NF1
11	18244594	18244695	1.14222	11	18244594	18244695	NF1
11	18245980	18246094	1.14222	11	18245980	18246094	NF1
11	18245980	18246094	1.14222	11	18245980	18246094	NF1
11	18244594	18244695	1.14222	11	18244594	18244695	NF1
11	18241766	18241906	1.14222	11	18241766	18241906	NF1
11	18245980	18246094	1.14222	11	18245980	18246094	NF1
11	18244594	18244695	1.14222	11	18244594	18244695	NF1
11	18241766	18241906	1.14222	11	18241766	18241906	NF1
3	18078681	18078860	1.14188	3	18078681	18078860	KIDINS220
3	18077520	18077685	1.14188	3	18077520	18077685	KIDINS220
3	18075714	18075865	1.14188	3	18075714	18075865	KIDINS220
3	18075265	18075554	1.14188	3	18075265	18075554	KIDINS220
3	18074040	18074180	1.14188	3	18074040	18074180	KIDINS220
3	18078681	18078860	1.14188	3	18078681	18078860	KIDINS220
3	18077520	18077685	1.14188	3	18077520	18077685	KIDINS220
3	18075714	18075865	1.14188	3	18075714	18075865	KIDINS220
3	18075265	18075554	1.14188	3	18075265	18075554	KIDINS220
3	18074040	18074180	1.14188	3	18074040	18074180	KIDINS220
3	18078681	18078860	1.14188	3	18078681	18078860	KIDINS220
3	18077520	18077685	1.14188	3	18077520	18077685	KIDINS220
3	18075714	18075865	1.14188	3	18075714	18075865	KIDINS220
3	18075265	18075554	1.14188	3	18075265	18075554	KIDINS220
3	18074040	18074180	1.14188	3	18074040	18074180	KIDINS220
3	18078681	18078860	1.14188	3	18078681	18078860	KIDINS220
3	18077520	18077685	1.14188	3	18077520	18077685	KIDINS220
3	18075714	18075865	1.14188	3	18075714	18075865	KIDINS220
3	18075265	18075554	1.14188	3	18075265	18075554	KIDINS220
3	18074040	18074180	1.14188	3	18074040	18074180	KIDINS220
3	18078681	18078860	1.14188	3	18078681	18078860	KIDINS220
3	18077520	18077685	1.14188	3	18077520	18077685	KIDINS220
3	18075714	18075865	1.14188	3	18075714	18075865	KIDINS220
3	18075265	18075554	1.14188	3	18075265	18075554	KIDINS220
3	18074040	18074180	1.14188	3	18074040	18074180	KIDINS220
3	18078681	18078860	1.14188	3	18078681	18078860	KIDINS220
3	18077520	18077685	1.14188	3	18077520	18077685	KIDINS220
3	18075714	18075865	1.14188	3	18075714	18075865	KIDINS220
3	18075265	18075554	1.14188	3	18075265	18075554	KIDINS220
3	18074040	18074180	1.14188	3	18074040	18074180	KIDINS220
3	18078681	18078860	1.14188	3	18078681	18078860	KIDINS220
3	18077520	18077685	1.14188	3	18077520	18077685	KIDINS220
3	18075714	18075865	1.14188	3	18075714	18075865	KIDINS220
3	18075265	18075554	1.14188	3	18075265	18075554	KIDINS220
3	18074040	18074180	1.14188	3	18074040	18074180	KIDINS220
3	18078681	18078860	1.14188	3	18078681	18078860	KIDINS220
3	18077520	18077685	1.14188	3	18077520	18077685	KIDINS220
3	18075714	18075865	1.14188	3	18075714	18075865	KIDINS220
3	18075265	18075554	1.14188	3	18075265	18075554	KIDINS220
3	18074040	18074180	1.14188	3	18074040	18074180	KIDINS220
3	18078681	18078860	1.14188	3	18078681	18078860	KIDINS220
3	18077520	18077685	1.14188	3	18077520	18077685	KIDINS220
3	18075265	18075554	1.14188	3	18075265	18075554	KIDINS220
3	18074040	18074180	1.14188	3	18074040	18074180	KIDINS220
3	18078681	18078860	1.14188	3	18078681	18078860	KIDINS220
3	18077520	18077685	1.14188	3	18077520	18077685	KIDINS220
3	18075714	18075865	1.14188	3	18075714	18075865	KIDINS220
3	18075265	18075554	1.14188	3	18075265	18075554	KIDINS220
3	18074040	18074180	1.14188	3	18074040	18074180	KIDINS220
3	18078681	18078860	1.14188	3	18078681	18078860	KIDINS220
3	18077520	18077685	1.14188	3	18077520	18077685	KIDINS220
3	18075714	18075865	1.14188	3	18075714	18075865	KIDINS220
3	18075265	18075554	1.14188	3	18075265	18075554	KIDINS220
3	18074040	18074180	1.14188	3	18074040	18074180	KIDINS220
3	18078681	18078860	1.14188	3	18078681	18078860	KIDINS220
3	18077520	18077685	1.14188	3	18077520	18077685	KIDINS220
3	18075714	18075865	1.14188	3	18075714	18075865	KIDINS220
3	18075265	18075554	1.14188	3	18075265	18075554	KIDINS220
3	18074040	18074180	1.14188	3	18074040	18074180	KIDINS220
3	18075265	18075554	1.14188	3	18075265	18075554	KIDINS220
3	18075714	18075865	1.14188	3	18075714	18075865	KIDINS220
3	18077520	18077685	1.14188	3	18077520	18077685	KIDINS220
3	18078681	18078860	1.14188	3	18078681	18078860	KIDINS220
3	18074040	18074180	1.14188	3	18074040	18074180	KIDINS220
3	18075265	18075554	1.14188	3	18075265	18075554	KIDINS220
3	18075714	18075865	1.14188	3	18075714	18075865	KIDINS220
3	18077520	18077685	1.14188	3	18077520	18077685	KIDINS220
3	18078681	18078860	1.14188	3	18078681	18078860	KIDINS220
3	18075714	18075865	1.14188	3	18075714	18075865	KIDINS220
3	18074040	18074180	1.14188	3	18074040	18074180	KIDINS220
3	18075265	18075554	1.14188	3	18075265	18075554	KIDINS220
3	18075714	18075865	1.14188	3	18075714	18075865	KIDINS220
3	18077520	18077685	1.14188	3	18077520	18077685	KIDINS220
3	18078681	18078860	1.14188	3	18078681	18078860	KIDINS220
3	18074040	18074180	1.14188	3	18074040	18074180	KIDINS220
17	70529593	70529752	1.14114	17	70529593	70529752	SLC2A11
17	70527750	70527897	1.14114	17	70527750	70527897	SLC2A11
17	70527406	70527500	1.14114	17	70527406	70527500	SLC2A11
17	70526630	70526694	1.14114	17	70526630	70526694	SLC2A11
17	70526580	70526627	1.14114	17	70526580	70526627	SLC2A11
17	70526538	70526577	1.14114	17	70526538	70526577	SLC2A11
17	70531868	70532027	1.13896	17	70531868	70532027	SLC2A11
17	70531265	70531394	1.13896	17	70531265	70531394	SLC2A11
17	70529593	70529752	1.13896	17	70529593	70529752	SLC2A11
17	70533305	70533340	1.13896	17	70533305	70533340	SLC2A11
17	70533147	70533302	1.13896	17	70533147	70533302	SLC2A11
17	70534090	70534152	1.13896	17	70534090	70534191	SLC2A11
17	70533477	70533584	1.13896	17	70533477	70533584	SLC2A11
17	70533455	70533475	1.13896	17	70533455	70533475	SLC2A11
12	78367500	78367569	1.13879	12	78367500	78367569	LOC101111113
3	174643525	174643683	1.13652	3	174643525	174643683	POLR3B
3	174644298	174644415	1.13652	3	174644298	174644415	POLR3B
3	174645941	174646083	1.13652	3	174645941	174646083	POLR3B
3	174643525	174643683	1.13652	3	174643525	174643683	POLR3B
3	174644298	174644415	1.13652	3	174644298	174644415	POLR3B
3	174645941	174646083	1.13652	3	174645941	174646083	POLR3B
2	228211474	228211617	1.13621	2	228211474	228211617	RHBDD1
2	228211474	228211617	1.13621	2	228211474	228211617	RHBDD1
2	228211474	228211617	1.13621	2	228211474	228211617	RHBDD1
2	10235921	10235971	1.13561	2	10235921	10235971	RGS3
2	10235921	10235971	1.13561	2	10235921	10235971	RGS3
2	10235921	10235971	1.13561	2	10235921	10235971	RGS3
2	228211474	228211617	1.1353	2	228211474	228211617	RHBDD1
2	228211474	228211617	1.1353	2	228211474	228211617	RHBDD1
2	228211474	228211617	1.1353	2	228211474	228211617	RHBDD1
1	104340014	104340026	1.13525	1	104340014	104340073	LOC101107157
1	104339898	104340012	1.13525	1	104339898	104340012	LOC101107157
1	104338092	104338236	1.13525	1	104338092	104338236	LOC101107157
1	104336933	104337027	1.13525	1	104336933	104337027	LOC101107157
1	104336881	104336930	1.13525	1	104336881	104336930	LOC101107157
8	87873739	87873820	1.13408	8	87873739	87873820	SFT2D1
8	87872780	87872815	1.13408	8	87872780	87872815	SFT2D1
8	87871247	87871305	1.13408	8	87871247	87871305	SFT2D1
18	22619738	22619876	1.13385	18	22619738	22619876	LOC101106886
12	2850325	2850472	1.13309	12	2850325	2850472	SLC41A1
12	2849468	2849547	1.13309	12	2849468	2849547	SLC41A1
12	2853060	2853167	1.13309	12	2853060	2853167	SLC41A1
12	2852118	2852189	1.13309	12	2852118	2852189	SLC41A1
12	2851342	2851486	1.13309	12	2851342	2851486	SLC41A1
12	2851054	2851200	1.13309	12	2851054	2851200	SLC41A1
22	43404603	43404944	1.13145	22	43404603	43404944	CTBP2
22	43404429	43404601	1.13145	22	43404429	43404601	CTBP2
22	43405234	43406318	1.13145	22	43405234	43406318	CTBP2
11	55691268	55691580	1.13122	11	55691268	55691580	CD300E
11	55690069	55690180	1.13122	11	55690069	55690180	CD300E
11	55689353	55689700	1.13122	11	55689353	55689700	CD300E
12	2861387	2861631	1.13099	12	2861387	2861631	SLC41A1
12	2861634	2861706	1.13099	12	2861634	2861706	SLC41A1
4	103751279	103751385	1.13032	4	103751279	103751385	NDUFB2
7	6773916	6773997	1.12895	7	6773916	6773997	POLK
7	6773644	6773686	1.12895	7	6773644	6773686	POLK
7	6772128	6773087	1.12895	7	6772128	6773087	POLK
7	6773916	6773997	1.12895	7	6773916	6773997	POLK
7	6773644	6773686	1.12895	7	6773644	6773686	POLK
7	6772128	6773087	1.12895	7	6772128	6773087	POLK
7	6773916	6773926	1.12895	7	6773916	6773926	POLK
7	6773591	6773686	1.12895	7	6773591	6773686	POLK
7	6772128	6773087	1.12895	7	6772128	6773087	POLK
11	18450438	18450440	1.12753	11	18450438	18450440	NF1
19	21769680	21769750	1.12746	19	21769680	21769750	ITPR1
19	21769680	21769750	1.12746	19	21769680	21769750	ITPR1
19	21769680	21769750	1.12746	19	21769680	21769750	ITPR1
19	21769680	21769750	1.12746	19	21769680	21769750	ITPR1
19	21769680	21769750	1.12746	19	21769680	21769750	ITPR1
19	21769680	21769750	1.12746	19	21769680	21769750	ITPR1
19	21769680	21769750	1.12746	19	21769680	21769750	ITPR1
19	21769680	21769750	1.12746	19	21769680	21769750	ITPR1
19	21769680	21769750	1.12746	19	21769680	21769750	ITPR1
19	21769680	21769750	1.12746	19	21769680	21769750	ITPR1
2	41910294	41910811	1.12737	2	41910294	41910811	NKX2-6
5	6009128	6009190	1.12641	5	6009074	6009190	NWD1
5	6011626	6011668	1.12641	5	6011626	6011668	NWD1
5	6011589	6011623	1.12641	5	6011589	6011623	NWD1
18	22598531	22598719	1.12641	18	22598531	22598719	TM6SF1
18	22599527	22599535	1.12641	18	22599527	22599535	TM6SF1
11	18334873	18335034	1.12618	11	18334873	18335034	NF1
11	18334616	18334719	1.12618	11	18334616	18334719	NF1
11	18334616	18334719	1.12618	11	18334616	18334719	NF1
11	18334873	18335034	1.12618	11	18334873	18335034	NF1
11	18334616	18334719	1.12618	11	18334616	18334719	NF1
11	18334873	18335034	1.12618	11	18334873	18335034	NF1
11	18334616	18334719	1.12618	11	18334616	18334719	NF1
11	18334873	18335034	1.12618	11	18334873	18335034	NF1
11	18334616	18334719	1.12618	11	18334616	18334719	NF1
11	18334873	18335034	1.12618	11	18334873	18335034	NF1
11	18334873	18335034	1.12618	11	18334873	18335034	NF1
11	18334616	18334719	1.12618	11	18334616	18334719	NF1
11	18334616	18334719	1.12618	11	18334616	18334719	NF1
11	18334873	18335034	1.12618	11	18334873	18335034	NF1
11	18334873	18335034	1.12618	11	18334873	18335034	NF1
11	18334616	18334719	1.12618	11	18334616	18334719	NF1
11	18334873	18335034	1.12618	11	18334873	18335034	NF1
11	18334616	18334719	1.12618	11	18334616	18334719	NF1
11	18334873	18335034	1.12618	11	18334873	18335034	NF1
11	18334616	18334719	1.12618	11	18334616	18334719	NF1
11	18334873	18335034	1.12618	11	18334873	18335034	NF1
11	18334616	18334719	1.12618	11	18334616	18334719	NF1
11	18334873	18335034	1.12618	11	18334873	18335034	NF1
11	18334616	18334719	1.12618	11	18334616	18334719	NF1
11	18334873	18335034	1.12618	11	18334873	18335034	NF1
11	18334616	18334719	1.12618	11	18334616	18334719	NF1
21	495007	495166	1.126	21	495007	495166	MED17
21	496813	496930	1.126	21	496813	496930	MED17
1	111137110	111137295	1.12323	1	111137110	111137295	ATF6
1	111138319	111138410	1.12323	1	111138319	111138410	ATF6
1	111138319	111138410	1.12323	1	111138319	111138410	ATF6
1	111137110	111137295	1.12323	1	111137110	111137295	ATF6
12	35748192	35748323	1.12266	12	35748192	35748323	KIFAP3
12	35748192	35748323	1.12266	12	35748192	35748323	KIFAP3
12	35748192	35748323	1.12266	12	35748192	35748323	KIFAP3
12	35748192	35748323	1.12266	12	35748192	35748323	KIFAP3
3	155115531	155115693	1.12261	3	155115531	155115693	C3H12orf56
11	55196814	55196935	1.12218	11	55196814	55196935	NUP85
11	55198091	55198160	1.12218	11	55198091	55198160	NUP85
11	55199179	55199222	1.12218	11	55199179	55199222	NUP85
11	55199837	55199907	1.12218	11	55199837	55199907	NUP85
11	18283080	18283082	1.12005	11	18283080	18283082	OMG
5	41738156	41738725	1.11943	5	41738156	41738725	SHROOM1
5	41738952	41739161	1.11943	5	41738952	41739161	SHROOM1
5	41739390	41739445	1.11943	5	41739390	41739445	SHROOM1
5	41739541	41740491	1.11943	5	41739541	41740491	SHROOM1
5	41737172	41737408	1.11943	5	41737082	41737408	SHROOM1
5	41737504	41737776	1.11943	5	41737504	41737776	SHROOM1
5	41737926	41738067	1.11943	5	41737926	41738067	SHROOM1
20	16994205	16995423	1.11933	20	16994205	16995423	ABCC10
20	16991516	16991676	1.11933	20	16991516	16991676	ABCC10
3	174645941	174646083	1.11877	3	174645941	174646083	POLR3B
3	174645941	174646083	1.11877	3	174645941	174646083	POLR3B
5	5994835	5996107	1.11761	5	5994835	5996107	NWD1
11	18283080	18283082	1.11669	11	18283080	18283082	OMG
11	18283907	18285232	1.11669	11	18283907	18285232	OMG
17	44689796	44690750	1.11591	17	44689796	44690750	EP400
3	155142755	155142899	1.11563	3	155142755	155142899	C3H12orf56
2	41910294	41910811	1.11496	2	41910294	41910811	NKX2-6
7	21099180	21099243	1.11449	7	21099180	21099243	MYH7
7	21098985	21099077	1.11449	7	21098985	21099077	MYH7
7	21098787	21098895	1.11449	7	21098787	21098895	MYH7
7	21097970	21097997	1.11449	7	21097970	21097997	MYH7
7	21097662	21097818	1.11449	7	21097662	21097818	MYH7
7	21097029	21097172	1.11449	7	21097029	21097172	MYH7
7	21096572	21096772	1.11449	7	21096572	21096772	MYH7
17	53334579	53334797	1.11426	17	53334579	53334797	RNF34
21	582526	582666	1.11328	21	582526	582666	CEP295
21	583294	583940	1.11328	21	583294	583940	CEP295
21	584507	584681	1.11328	21	584507	584681	CEP295
21	582526	582666	1.11328	21	582526	582666	CEP295
21	582526	582666	1.11328	21	582526	582666	CEP295
21	583294	583940	1.11328	21	583294	583940	CEP295
21	584507	584681	1.11328	21	584507	584681	CEP295
21	583294	583940	1.11328	21	583294	583940	CEP295
21	584507	584681	1.11328	21	584507	584681	CEP295
21	582526	582666	1.11328	21	582526	582666	CEP295
21	583294	583940	1.11328	21	583294	583940	CEP295
21	584507	584681	1.11328	21	584507	584681	CEP295
21	583294	583940	1.11328	21	583294	583940	CEP295
21	584507	584681	1.11328	21	584507	584681	CEP295
21	582526	582666	1.11328	21	582526	582666	CEP295
21	583294	583940	1.11328	21	583294	583940	CEP295
21	584507	584681	1.11328	21	584507	584681	CEP295
21	582526	582666	1.11328	21	582526	582666	CEP295
17	61094852	61095004	1.11316	17	61094852	61095004	RPH3A
17	61095104	61095142	1.11316	17	61095104	61095142	RPH3A
17	61095104	61095142	1.11316	17	61095104	61095142	RPH3A
17	61094852	61095004	1.11316	17	61094852	61095004	RPH3A
17	61093016	61093102	1.11316	17	61093016	61093102	RPH3A
17	61095104	61095142	1.11316	17	61095104	61095142	RPH3A
17	61094852	61095004	1.11316	17	61094852	61095004	RPH3A
17	61093016	61093102	1.11316	17	61093016	61093102	RPH3A
17	61093016	61093102	1.11316	17	61093016	61093102	RPH3A
17	61095104	61095142	1.11316	17	61095104	61095142	RPH3A
17	61094852	61095004	1.11316	17	61094852	61095004	RPH3A
17	61093016	61093102	1.11316	17	61093016	61093102	RPH3A
17	61093016	61093102	1.11316	17	61093016	61093102	RPH3A
17	61094852	61095004	1.11316	17	61094852	61095004	RPH3A
17	61095104	61095142	1.11316	17	61095104	61095142	RPH3A
17	61096947	61097118	1.11316	17	61096947	61097118	RPH3A
17	61097265	61097351	1.11316	17	61097265	61097351	RPH3A
17	61097265	61097351	1.11316	17	61097265	61097351	RPH3A
17	61096947	61097118	1.11316	17	61096947	61097118	RPH3A
17	61096947	61097118	1.11316	17	61096947	61097118	RPH3A
17	61097265	61097351	1.11316	17	61097265	61097351	RPH3A
17	61096947	61097118	1.11316	17	61096947	61097118	RPH3A
17	61097265	61097351	1.11316	17	61097265	61097351	RPH3A
17	61096947	61097118	1.11316	17	61096947	61097118	RPH3A
17	61097265	61097351	1.11316	17	61097265	61097351	RPH3A
11	55193538	55193669	1.11295	11	55193538	55193669	NUP85
11	55193871	55193993	1.11295	11	55193871	55193993	NUP85
11	55194087	55194221	1.11295	11	55194087	55194221	NUP85
11	55196814	55196935	1.11295	11	55196814	55196935	NUP85
11	55198091	55198160	1.11295	11	55198091	55198160	NUP85
3	174675526	174675699	1.11273	3	174675526	174675699	POLR3B
24	36367244	36367582	1.11092	24	36367214	36367582	TRIM4
24	36367584	36367607	1.11092	24	36367584	36367607	TRIM4
4	103754508	103754652	1.1106	4	103754508	103754652	NDUFB2
4	103755908	103755979	1.1106	4	103755908	103755979	NDUFB2
4	103751377	103751385	1.1106	4	103751279	103751385	NDUFB2
11	18342271	18342711	1.11018	11	18342271	18342711	NF1
11	18341746	18341885	1.11018	11	18341746	18341885	NF1
11	18341354	18341476	1.11018	11	18341354	18341476	NF1
11	18341354	18341476	1.11018	11	18341354	18341476	NF1
11	18341746	18341885	1.11018	11	18341746	18341885	NF1
11	18342271	18342711	1.11018	11	18342271	18342711	NF1
11	18341354	18341476	1.11018	11	18341354	18341476	NF1
11	18341746	18341885	1.11018	11	18341746	18341885	NF1
11	18342271	18342711	1.11018	11	18342271	18342711	NF1
11	18341354	18341476	1.11018	11	18341354	18341476	NF1
11	18341746	18341885	1.11018	11	18341746	18341885	NF1
11	18342271	18342711	1.11018	11	18342271	18342711	NF1
11	18341354	18341476	1.11018	11	18341354	18341476	NF1
11	18341746	18341885	1.11018	11	18341746	18341885	NF1
11	18342271	18342711	1.11018	11	18342271	18342711	NF1
11	18342271	18342711	1.11018	11	18342271	18342711	NF1
11	18341746	18341885	1.11018	11	18341746	18341885	NF1
11	18341354	18341476	1.11018	11	18341354	18341476	NF1
11	18342271	18342711	1.11018	11	18342271	18342711	NF1
11	18341746	18341885	1.11018	11	18341746	18341885	NF1
11	18341354	18341476	1.11018	11	18341354	18341476	NF1
11	18341354	18341476	1.11018	11	18341354	18341476	NF1
11	18341746	18341885	1.11018	11	18341746	18341885	NF1
11	18342271	18342711	1.11018	11	18342271	18342711	NF1
11	18342271	18342711	1.11018	11	18342271	18342711	NF1
11	18341746	18341885	1.11018	11	18341746	18341885	NF1
11	18341354	18341476	1.11018	11	18341354	18341476	NF1
11	18342271	18342711	1.11018	11	18342271	18342711	NF1
11	18341746	18341885	1.11018	11	18341746	18341885	NF1
11	18341354	18341476	1.11018	11	18341354	18341476	NF1
11	18342271	18342711	1.11018	11	18342271	18342711	NF1
11	18341746	18341885	1.11018	11	18341746	18341885	NF1
11	18341354	18341476	1.11018	11	18341354	18341476	NF1
11	18342271	18342711	1.11018	11	18342271	18342711	NF1
11	18341746	18341885	1.11018	11	18341746	18341885	NF1
11	18341354	18341476	1.11018	11	18341354	18341476	NF1
11	18342271	18342711	1.11018	11	18342271	18342711	NF1
11	18341746	18341885	1.11018	11	18341746	18341885	NF1
11	18341354	18341476	1.11018	11	18341354	18341476	NF1
11	55356192	55356273	1.10978	11	55356192	55356273	ICT1
11	55356495	55356664	1.10978	11	55356495	55356664	ICT1
11	55356758	55356840	1.10978	11	55356758	55356840	ICT1
11	55357884	55357943	1.10978	11	55357884	55357943	ICT1
20	16996674	16996874	1.10905	20	16996674	16996874	ABCC10
20	16994205	16995423	1.10905	20	16994205	16995423	ABCC10
18	22590154	22590246	1.10708	18	22590154	22590246	TM6SF1
18	22590426	22590545	1.10708	18	22590426	22590545	TM6SF1
18	22590154	22590246	1.10708	18	22590154	22590246	TM6SF1
18	22590426	22590545	1.10708	18	22590426	22590545	TM6SF1
3	174570412	174570444	1.10526	3	174570412	174570444	POLR3B
3	174570412	174570444	1.10526	3	174570412	174570444	POLR3B
3	174572660	174572716	1.10526	3	174572660	174572716	POLR3B
3	174572801	174572865	1.10526	3	174572801	174572865	POLR3B
3	174572660	174572716	1.10526	3	174572660	174572716	POLR3B
3	174572801	174572865	1.10526	3	174572801	174572865	POLR3B
2	41910406	41910811	1.10503	2	41910294	41910811	NKX2-6
12	35558074	35558094	1.105	12	35558074	35558094	C12H1orf112
12	35557425	35557604	1.105	12	35557425	35557604	C12H1orf112
12	35555578	35555697	1.105	12	35555578	35555697	C12H1orf112
12	35555578	35555697	1.105	12	35555578	35555697	C12H1orf112
12	35557425	35557634	1.105	12	35557425	35557634	C12H1orf112
12	35558386	35558442	1.105	12	35558386	35558442	SCYL3
12	35558887	35559560	1.105	12	35558887	35559560	SCYL3
12	35558386	35558442	1.105	12	35558386	35558442	SCYL3
12	35558887	35559560	1.105	12	35558887	35559560	SCYL3
12	35558386	35558442	1.105	12	35558386	35558442	SCYL3
12	35558887	35559560	1.105	12	35558887	35559560	SCYL3
12	78364581	78364649	1.10439	12	78364581	78364649	LOC106990232
12	78365642	78365712	1.10439	12	78365642	78365712	LOC106990232
12	78366503	78366613	1.10439	12	78366503	78366613	LOC106990232
12	78365864	78365932	1.10439	12	78365864	78365932	LOC106990232
22	9170539	9170607	1.10338	22	9170487	9170607	ATAD1
22	9172529	9172627	1.10338	22	9172529	9172627	ATAD1
22	9172529	9172627	1.10338	22	9172529	9172627	ATAD1
22	9170539	9170607	1.10338	22	9170487	9170607	ATAD1
2	41906187	41906266	1.10288	2	41906187	41906266	NKX2-6
2	41906419	41906796	1.10288	2	41906419	41906796	NKX2-6
7	6773916	6773997	1.10224	7	6773916	6773997	POLK
7	6773644	6773686	1.10224	7	6773644	6773686	POLK
7	6772128	6773087	1.10224	7	6772128	6773087	POLK
7	6773916	6773997	1.10224	7	6773916	6773997	POLK
7	6773644	6773686	1.10224	7	6773644	6773686	POLK
7	6772128	6773087	1.10224	7	6772128	6773087	POLK
7	6773916	6773926	1.10224	7	6773916	6773926	POLK
7	6773591	6773686	1.10224	7	6773591	6773686	POLK
7	6772128	6773087	1.10224	7	6772128	6773087	POLK
5	41738156	41738725	1.102	5	41738156	41738725	SHROOM1
5	41738952	41739161	1.102	5	41738952	41739161	SHROOM1
5	41739390	41739445	1.102	5	41739390	41739445	SHROOM1
5	41739541	41740491	1.102	5	41739541	41740491	SHROOM1
5	41737082	41737408	1.102	5	41737082	41737408	SHROOM1
5	41737504	41737776	1.102	5	41737504	41737776	SHROOM1
5	41737926	41738067	1.102	5	41737926	41738067	SHROOM1
1	104301010	104301201	1.10175	1	104301010	104301201	GON4L
18	31194799	31194861	1.10164	18	31194799	31194861	TSPAN3
22	43349507	43349694	1.10159	22	43349507	43349694	ZRANB1
22	43349507	43349694	1.10159	22	43349507	43349694	ZRANB1
22	43349507	43349694	1.10159	22	43349507	43349694	ZRANB1
22	43349507	43349694	1.10159	22	43349507	43349694	ZRANB1
22	43349507	43349694	1.10159	22	43349507	43349694	ZRANB1
12	35635737	35635842	1.10144	12	35635737	35635842	KIFAP3
1	98721140	98721556	1.10129	1	98721140	98721556	LOC101120877
17	70600681	70600773	1.10122	17	70600681	70600773	CABIN1
17	70600165	70600222	1.10122	17	70600165	70600222	CABIN1
12	35576210	35576394	1.10115	12	35576210	35576394	SCYL3
12	35577043	35577182	1.10115	12	35577043	35577182	SCYL3
12	35576210	35576394	1.10115	12	35576210	35576394	SCYL3
12	35577043	35577182	1.10115	12	35577043	35577182	SCYL3
12	35576210	35576394	1.10115	12	35576210	35576394	SCYL3
12	35577043	35577182	1.10115	12	35577043	35577182	SCYL3
22	9183438	9183599	1.10013	22	9183438	9183599	ATAD1
22	9183438	9183599	1.10013	22	9183438	9183599	ATAD1
3	174675526	174675699	1.10006	3	174675526	174675699	POLR3B
3	174673824	174673937	1.10006	3	174673824	174673937	POLR3B
5	41738156	41738725	1.09959	5	41738156	41738725	SHROOM1
5	41738952	41739161	1.09959	5	41738952	41739161	SHROOM1
5	41739390	41739445	1.09959	5	41739390	41739445	SHROOM1
5	41739541	41740491	1.09959	5	41739541	41740491	SHROOM1
5	41737082	41737408	1.09959	5	41737082	41737408	SHROOM1
5	41737504	41737776	1.09959	5	41737504	41737776	SHROOM1
5	41737926	41738067	1.09959	5	41737926	41738067	SHROOM1
7	49249155	49249283	1.09746	7	49249155	49249283	ALDH1A2
7	49249410	49249523	1.09746	7	49249410	49249523	ALDH1A2
7	49247097	49247158	1.09746	7	49247097	49247158	ALDH1A2
17	44690345	44690750	1.0974	17	44689796	44690750	EP400
2	239557478	239557579	1.09544	2	239557478	239557579	DHDDS
2	239558589	239558705	1.09544	2	239558589	239558705	DHDDS
2	239557478	239557579	1.09544	2	239557478	239557579	DHDDS
2	239558589	239558705	1.09544	2	239558589	239558705	DHDDS
2	239557478	239557579	1.09544	2	239557478	239557579	DHDDS
2	239558589	239558705	1.09544	2	239558589	239558705	DHDDS
2	239557478	239557579	1.09544	2	239557478	239557579	DHDDS
2	239557478	239557579	1.09544	2	239557478	239557579	DHDDS
12	35690894	35690994	1.09512	12	35690894	35690994	KIFAP3
12	35690894	35690994	1.09512	12	35690894	35690994	KIFAP3
12	35690894	35690994	1.09512	12	35690894	35690994	KIFAP3
12	35690894	35690994	1.09512	12	35690894	35690994	KIFAP3
12	35690894	35690994	1.09512	12	35690894	35690994	KIFAP3
6	57861624	57861802	1.09465	6	57861624	57861802	KLF3
6	57858712	57858872	1.09465	6	57858712	57858872	KLF3
6	57861624	57861802	1.09465	6	57861624	57861802	KLF3
6	57858712	57858872	1.09465	6	57858712	57858872	KLF3
1	140417112	140420579	1.0937	1	140417112	140420579	NRIP1
1	140417112	140420579	1.0937	1	140417112	140420579	NRIP1
1	140417112	140420579	1.0937	1	140417112	140420579	NRIP1
1	140417112	140420579	1.0937	1	140417112	140420579	NRIP1
1	140417112	140420579	1.0937	1	140417112	140420579	NRIP1
1	140417112	140420579	1.0937	1	140417112	140420579	NRIP1
1	140417112	140420579	1.0937	1	140417112	140420579	NRIP1
1	140417112	140420579	1.0937	1	140417112	140420579	NRIP1
1	140417112	140420579	1.0937	1	140417112	140420579	NRIP1
1	140417112	140420579	1.0937	1	140417112	140420579	NRIP1
1	140417112	140420579	1.0937	1	140417112	140420579	NRIP1
1	140417112	140420579	1.0937	1	140417112	140420579	NRIP1
1	140417112	140420579	1.0937	1	140417112	140420579	NRIP1
18	22583179	22583282	1.09369	18	22583179	22583282	TM6SF1
18	22583179	22583282	1.09369	18	22583179	22583282	TM6SF1
9	60391249	60391381	1.0935	9	60391249	60391381	EIF3H
9	60393073	60393167	1.0935	9	60393073	60393167	EIF3H
11	28998935	28999061	1.09349	11	28998935	28999061	LOC442994
11	29000130	29000220	1.09349	11	29000130	29000220	LOC442994
11	29000467	29000612	1.09349	11	29000467	29000612	LOC442994
11	29000691	29000867	1.09349	11	29000691	29000867	LOC442994
11	29000960	29001202	1.09349	11	29000960	29001202	LOC442994
11	29003035	29003107	1.09349	11	29003035	29003290	LOC442994
11	28999661	29000038	1.09349	11	28999661	29000038	LOC442994
11	55360013	55360049	1.09051	11	55360013	55360049	ICT1
11	55362973	55363022	1.09051	11	55362973	55363040	ICT1
17	61126511	61126522	1.09031	17	61126511	61126522	RPH3A
17	61126511	61126522	1.09031	17	61126511	61126522	RPH3A
17	61126511	61126522	1.09031	17	61126511	61126522	RPH3A
17	44671337	44671522	1.0851	17	44671337	44671522	EP400
17	44672004	44672039	1.0851	17	44672004	44672039	EP400
17	44672041	44672088	1.0851	17	44672041	44672088	EP400
17	44672090	44672302	1.0851	17	44672090	44672302	EP400
17	44670082	44670222	1.0851	17	44670082	44670222	EP400
19	49746543	49746607	1.08473	19	49746543	49746607	HEMK1
19	49746917	49747051	1.08473	19	49746917	49747051	HEMK1
19	49743772	49743862	1.08473	19	49743772	49743862	HEMK1
19	49744022	49744135	1.08473	19	49744022	49744135	HEMK1
19	49744292	49744387	1.08473	19	49744292	49744387	HEMK1
19	49745238	49745346	1.08473	19	49745238	49745346	HEMK1
19	49746217	49746266	1.08473	19	49746217	49746266	HEMK1
19	49746543	49746607	1.08473	19	49746543	49746607	HEMK1
19	49746917	49747051	1.08473	19	49746917	49747051	HEMK1
19	49743772	49743862	1.08473	19	49743772	49743862	HEMK1
19	49744022	49744132	1.08473	19	49744022	49744132	HEMK1
19	49744292	49744387	1.08473	19	49744292	49744387	HEMK1
19	49744022	49744135	1.08473	19	49744022	49744135	HEMK1
19	49746217	49746266	1.08473	19	49746217	49746266	HEMK1
19	49746543	49746607	1.08473	19	49746543	49746607	HEMK1
19	49746917	49747051	1.08473	19	49746917	49747051	HEMK1
19	49745238	49745346	1.08473	19	49745238	49745346	HEMK1
19	49743772	49743862	1.08473	19	49743772	49743862	HEMK1
19	49744292	49744387	1.08473	19	49744292	49744387	HEMK1
19	49745238	49745346	1.08473	19	49745238	49745346	HEMK1
19	49746217	49746266	1.08473	19	49746217	49746266	HEMK1
7	49249155	49249283	1.08462	7	49249155	49249283	ALDH1A2
7	49249410	49249523	1.08462	7	49249410	49249523	ALDH1A2
7	49247139	49247158	1.08462	7	49247097	49247158	ALDH1A2
2	82282999	82283052	1.08364	2	82282999	82283052	NFIB
4	94411133	94411299	1.08336	4	94411133	94411299	TSGA13
11	55153767	55153898	1.08284	11	55153767	55153898	SLC25A19
11	55155857	55156027	1.08284	11	55155857	55156027	SLC25A19
11	55154073	55154228	1.08284	11	55154073	55154228	SLC25A19
11	55155857	55156027	1.08284	11	55155857	55156027	SLC25A19
11	55154073	55154228	1.08284	11	55154073	55154228	SLC25A19
11	55155857	55156027	1.08284	11	55155857	55156027	SLC25A19
11	55154073	55154228	1.08284	11	55154073	55154228	SLC25A19
11	55153767	55153898	1.08284	11	55153767	55153898	SLC25A19
11	55155857	55156027	1.08284	11	55155857	55156027	SLC25A19
11	55154073	55154228	1.08284	11	55154073	55154228	SLC25A19
11	55153767	55153898	1.08284	11	55153767	55153898	SLC25A19
11	55153767	55153898	1.08284	11	55153767	55153898	SLC25A19
11	55154073	55154228	1.08284	11	55154073	55154228	SLC25A19
11	55155857	55156027	1.08284	11	55155857	55156027	SLC25A19
11	55153767	55153898	1.08284	11	55153767	55153898	SLC25A19
1	27807160	27807942	1.08197	1	27807160	27807942	GLIS1
7	6773916	6773997	1.08105	7	6773916	6773997	POLK
7	6773644	6773686	1.08105	7	6773644	6773686	POLK
7	6772128	6773087	1.08105	7	6772128	6773087	POLK
7	6773916	6773997	1.08105	7	6773916	6773997	POLK
7	6773644	6773686	1.08105	7	6773644	6773686	POLK
7	6772128	6773087	1.08105	7	6772128	6773087	POLK
7	6773916	6773926	1.08105	7	6773916	6773926	POLK
7	6773591	6773686	1.08105	7	6773591	6773686	POLK
7	6772128	6773087	1.08105	7	6772128	6773087	POLK
19	49758309	49758360	1.08105	19	49758309	49758542	C19H3orf18
19	49758309	49758360	1.08105	19	49758309	49758542	C19H3orf18
1	102831376	102831662	1.08013	1	102831376	102831662	NUP210L
1	102830898	102830935	1.08013	1	102830898	102830935	NUP210L
14	55560361	55560555	1.07978	14	55560361	55560555	JOSD2
14	55560153	55560249	1.07978	14	55560153	55560249	JOSD2
4	103732861	103732984	1.07925	4	103732052	103732984	ADCK2
4	103734679	103734825	1.07925	4	103734679	103734825	ADCK2
4	103736983	103737111	1.07925	4	103736983	103737111	ADCK2
7	57835713	57835873	1.07916	7	57835713	57835873	FAM227B
7	57835713	57835873	1.07916	7	57835713	57835873	FAM227B
[truncated: 6,289 more rows]

## Sheet: S3
The annotation results of PI for DLC, with a threshold of the top 1%.
Chromosome	Region start	Region end	PI value	Chromosome	Region start	Region end	Genes
3	44988066	44988162	6.35e-07	3	44988066	44988162	OTX1
3	44986922	44987073	6.35e-07	3	44986922	44987073	OTX1
3	44985318	44985676	6.35e-07	3	44985318	44985676	OTX1
3	44984742	44985198	6.35e-07	3	44984742	44985198	OTX1
3	44996371	44996428	6.35e-07	3	44996371	44996428	EHBP1
3	44996109	44996196	6.35e-07	3	44996109	44996196	EHBP1
3	44996431	44996475	6.35e-07	3	44996431	44996475	EHBP1
3	45003821	45003920	6.35e-07	3	45003821	45003920	EHBP1
3	45002636	45002709	6.35e-07	3	45002636	45002709	EHBP1
3	44906180	44906464	6.35e-07	3	44906180	44906464	LOC101119462
3	44906466	44906876	6.35e-07	3	44906466	44906876	LOC101119462
3	44988066	44988162	6.35e-07	3	44988066	44988162	OTX1
3	44986922	44987073	6.35e-07	3	44986922	44987073	OTX1
3	44985318	44985676	6.35e-07	3	44985318	44985676	OTX1
3	44984742	44985198	6.35e-07	3	44984742	44985198	OTX1
3	44996371	44996428	6.35e-07	3	44996371	44996428	EHBP1
3	44996109	44996196	6.35e-07	3	44996109	44996196	EHBP1
3	44996431	44996475	6.35e-07	3	44996431	44996475	EHBP1
2	137998023	137998083	6.35e-07	2	137998023	137998083	MYO3B
2	137996989	137997052	6.35e-07	2	137996989	137997052	MYO3B
2	137998023	137998083	6.35e-07	2	137998023	137998083	MYO3B
2	137996989	137997052	6.35e-07	2	137996989	137997052	MYO3B
2	137998023	137998083	6.35e-07	2	137998023	137998083	MYO3B
2	137996989	137997052	6.35e-07	2	137996989	137997052	MYO3B
2	137998023	137998083	6.35e-07	2	137998023	137998083	MYO3B
2	137996989	137997052	6.35e-07	2	137996989	137997052	MYO3B
2	138029944	138030045	6.35e-07	2	138029944	138030045	MYO3B
2	138025368	138025467	6.35e-07	2	138025368	138025467	MYO3B
2	138029944	138030045	6.35e-07	2	138029944	138030045	MYO3B
2	138025368	138025467	6.35e-07	2	138025368	138025467	MYO3B
2	138029944	138030045	6.35e-07	2	138029944	138030045	MYO3B
2	138025368	138025467	6.35e-07	2	138025368	138025467	MYO3B
2	138029944	138030045	6.35e-07	2	138029944	138030045	MYO3B
2	138025368	138025467	6.35e-07	2	138025368	138025467	MYO3B
2	138046009	138046120	6.35e-07	2	138046009	138046120	MYO3B
2	138046009	138046120	6.35e-07	2	138046009	138046120	MYO3B
2	138044446	138044608	6.35e-07	2	138044446	138044608	MYO3B
2	138043088	138043168	6.35e-07	2	138043088	138043168	MYO3B
2	138044446	138044608	6.35e-07	2	138044446	138044608	MYO3B
2	138043088	138043168	6.35e-07	2	138043088	138043168	MYO3B
2	138046009	138046120	6.35e-07	2	138046009	138046120	MYO3B
2	138044446	138044608	6.35e-07	2	138044446	138044608	MYO3B
2	138043088	138043168	6.35e-07	2	138043088	138043168	MYO3B
2	138046009	138046120	6.35e-07	2	138046009	138046120	MYO3B
2	138044446	138044608	6.35e-07	2	138044446	138044608	MYO3B
2	138043088	138043168	6.35e-07	2	138043088	138043168	MYO3B
21	37538783	37540407	9.36e-07	21	37538783	37540407	LOC105604082
21	37540449	37544121	9.36e-07	21	37540449	37544121	LOC105604082
21	37576413	37576554	9.36e-07	21	37576413	37576554	LOC101102598
21	37578220	37578336	9.36e-07	21	37578220	37578336	LOC101102598
21	37576227	37576325	9.36e-07	21	37576227	37576325	LOC101102598
21	37580876	37580993	9.36e-07	21	37580876	37580993	LOC101102598
21	37574398	37574544	9.36e-07	21	37574398	37574544	LOC101102598
21	37576227	37576325	9.36e-07	21	37576227	37576325	LOC101102598
21	37576413	37576554	9.36e-07	21	37576413	37576554	LOC101102598
21	37578220	37578336	9.36e-07	21	37578220	37578336	LOC101102598
21	37579266	37579459	9.36e-07	21	37579266	37579459	LOC101102598
21	37580659	37580777	9.36e-07	21	37580659	37580777	LOC101102598
21	37580659	37580777	9.36e-07	21	37580659	37580777	LOC101102598
21	37580876	37580993	9.36e-07	21	37580876	37580993	LOC101102598
21	37581973	37582137	9.36e-07	21	37581973	37582137	LOC101102598
21	37574398	37574544	9.36e-07	21	37574398	37574544	LOC101102598
21	37579266	37579459	9.36e-07	21	37579266	37579459	LOC101102598
21	37581973	37582098	9.36e-07	21	37581973	37582098	LOC101102598
12	79001687	79001986	9.36e-07	12	79001687	79001986	GPR37L1
12	79000972	79001685	9.36e-07	12	79000972	79001685	GPR37L1
12	79019617	79019693	9.36e-07	12	79019617	79019693	LOC101114718
12	79018343	79018480	9.36e-07	12	79018343	79018480	LOC101114718
12	79018092	79018174	9.36e-07	12	79018092	79018174	LOC101114718
12	79016601	79016734	9.36e-07	12	79016601	79016734	LOC101114718
12	79016737	79016879	9.36e-07	12	79016737	79016879	LOC101114718
12	79009687	79009765	9.36e-07	12	79009687	79009765	ARL8A
12	79008630	79008722	9.36e-07	12	79008630	79008722	ARL8A
12	79005194	79005311	9.36e-07	12	79005194	79005311	GPR37L1
12	79003924	79004252	9.36e-07	12	79003924	79004252	GPR37L1
12	79021696	79021754	9.36e-07	12	79021696	79021754	LOC101114718
12	79021252	79021294	9.36e-07	12	79021252	79021294	LOC101114718
12	79021110	79021250	9.36e-07	12	79021110	79021250	LOC101114718
12	79020776	79020860	9.36e-07	12	79020776	79020860	LOC101114718
8	87718077	87718347	1.28e-06	8	87718077	87718347	T
8	87726383	87726647	1.28e-06	8	87726383	87726647	T
8	87727278	87727483	1.28e-06	8	87727278	87727483	T
8	87725323	87725457	1.28e-06	8	87725323	87725457	T
8	87720546	87720675	1.28e-06	8	87720546	87720675	T
8	87724071	87724132	1.28e-06	8	87724071	87724132	T
8	87724249	87724310	1.28e-06	8	87724249	87724310	T
8	87718077	87718347	1.28e-06	8	87718077	87718347	T
8	87726383	87726647	1.28e-06	8	87726383	87726647	T
8	87727278	87727483	1.28e-06	8	87727278	87727483	T
8	87725323	87725457	1.28e-06	8	87725323	87725457	T
8	87720546	87720675	1.28e-06	8	87720546	87720675	T
8	87724071	87724132	1.28e-06	8	87724071	87724132	T
8	87724249	87724310	1.28e-06	8	87724249	87724310	T
24	41729199	41729390	1.51e-06	24	41729199	41729390	LOC106991898
24	41730254	41730487	1.51e-06	24	41730254	41730487	LOC106991898
24	41730078	41730251	1.51e-06	24	41730078	41730251	LOC106991898
24	41741520	41741601	1.51e-06	24	41741520	41741601	FAM20C
24	41742537	41742717	1.51e-06	24	41742537	41742717	FAM20C
24	41741762	41741871	1.51e-06	24	41741762	41741871	FAM20C
24	41740936	41740995	1.51e-06	24	41740936	41740995	FAM20C
24	41740526	41740544	1.51e-06	24	41740526	41740544	FAM20C
24	41740104	41740523	1.51e-06	24	41740104	41740523	FAM20C
24	41748298	41748390	1.51e-06	24	41748298	41748390	FAM20C
24	41747884	41747999	1.51e-06	24	41747884	41747999	FAM20C
18	32230894	32231222	1.51e-06	18	32230894	32231222	PTPN9
18	32229005	32229115	1.51e-06	18	32229005	32229115	PTPN9
18	32240148	32240214	1.51e-06	18	32240148	32240214	PTPN9
18	32235045	32235138	1.51e-06	18	32235045	32235138	PTPN9
18	32240148	32240214	1.51e-06	18	32240148	32240214	PTPN9
18	32235045	32235138	1.51e-06	18	32235045	32235138	PTPN9
18	32230894	32231222	1.51e-06	18	32230894	32231222	PTPN9
18	32229005	32229115	1.51e-06	18	32229005	32229115	PTPN9
18	32247942	32248153	1.51e-06	18	32247942	32248153	PTPN9
18	32246916	32247123	1.51e-06	18	32246916	32247123	PTPN9
18	32246345	32246495	1.51e-06	18	32246345	32246495	PTPN9
18	32245072	32245150	1.51e-06	18	32245072	32245150	PTPN9
18	32247942	32248153	1.51e-06	18	32247942	32248153	PTPN9
18	32246916	32247123	1.51e-06	18	32246916	32247123	PTPN9
18	32246345	32246495	1.51e-06	18	32246345	32246495	PTPN9
18	32245072	32245150	1.51e-06	18	32245072	32245150	PTPN9
18	32291379	32291537	1.51e-06	18	32291379	32291537	SIN3A
18	32291092	32291244	1.51e-06	18	32291092	32291244	SIN3A
18	32290284	32290535	1.51e-06	18	32290284	32290535	SIN3A
18	32288749	32289031	1.51e-06	18	32288749	32289031	SIN3A
18	32287967	32288073	1.51e-06	18	32287967	32288073	SIN3A
18	32283889	32284065	1.51e-06	18	32283889	32284065	SIN3A
18	32279292	32279480	1.51e-06	18	32279292	32279480	SIN3A
18	32291379	32291537	1.51e-06	18	32291379	32291537	SIN3A
18	32291092	32291244	1.51e-06	18	32291092	32291244	SIN3A
18	32290284	32290535	1.51e-06	18	32290284	32290535	SIN3A
18	32288749	32289031	1.51e-06	18	32288749	32289031	SIN3A
18	32287967	32288073	1.51e-06	18	32287967	32288073	SIN3A
18	32283889	32284065	1.51e-06	18	32283889	32284065	SIN3A
18	32279292	32279480	1.51e-06	18	32279292	32279480	SIN3A
18	32299678	32299916	1.51e-06	18	32299678	32299916	SIN3A
18	32293407	32293496	1.51e-06	18	32293407	32293496	SIN3A
18	32295420	32295538	1.51e-06	18	32295420	32295538	SIN3A
18	32296124	32296334	1.51e-06	18	32296124	32296334	SIN3A
18	32296656	32296772	1.51e-06	18	32296656	32296772	SIN3A
18	32299678	32299916	1.51e-06	18	32299678	32299916	SIN3A
18	32302504	32303077	1.51e-06	18	32302504	32303077	SIN3A
18	32305249	32305418	1.51e-06	18	32305249	32305418	SIN3A
18	32302504	32303077	1.51e-06	18	32302504	32303077	SIN3A
18	32301243	32301426	1.51e-06	18	32301243	32301426	SIN3A
18	32296656	32296772	1.51e-06	18	32296656	32296772	SIN3A
18	32296124	32296334	1.51e-06	18	32296124	32296334	SIN3A
18	32295420	32295538	1.51e-06	18	32295420	32295538	SIN3A
18	32293407	32293496	1.51e-06	18	32293407	32293496	SIN3A
18	32301243	32301426	1.51e-06	18	32301243	32301426	SIN3A
18	32305249	32305418	1.51e-06	18	32305249	32305418	SIN3A
18	32322326	32322553	1.51e-06	18	32322326	32322553	SIN3A
18	32319905	32320112	1.51e-06	18	32319905	32320112	SIN3A
18	32316173	32316267	1.51e-06	18	32316173	32316267	SIN3A
18	32315058	32315150	1.51e-06	18	32315058	32315150	SIN3A
18	32309711	32309884	1.51e-06	18	32309711	32309884	SIN3A
18	32322326	32322553	1.51e-06	18	32322326	32322553	SIN3A
18	32319905	32320112	1.51e-06	18	32319905	32320112	SIN3A
18	32316173	32316267	1.51e-06	18	32316173	32316267	SIN3A
18	32315058	32315150	1.51e-06	18	32315058	32315150	SIN3A
18	32309711	32309884	1.51e-06	18	32309711	32309884	SIN3A
18	32213861	32213950	1.51e-06	18	32213861	32213950	PTPN9
18	32211500	32211553	1.51e-06	18	32211500	32211553	PTPN9
18	32219948	32220053	1.51e-06	18	32219948	32220053	PTPN9
18	32214672	32214796	1.51e-06	18	32214672	32214796	PTPN9
18	32213861	32213950	1.51e-06	18	32213861	32213950	PTPN9
18	32219948	32220053	1.51e-06	18	32219948	32220053	PTPN9
18	32211410	32211553	1.51e-06	18	32211410	32211553	PTPN9
18	32214672	32214796	1.51e-06	18	32214672	32214796	PTPN9
18	32230894	32231222	1.51e-06	18	32230894	32231222	PTPN9
18	32229005	32229115	1.51e-06	18	32229005	32229115	PTPN9
18	32240148	32240214	1.51e-06	18	32240148	32240214	PTPN9
18	32235045	32235138	1.51e-06	18	32235045	32235138	PTPN9
18	32240148	32240214	1.51e-06	18	32240148	32240214	PTPN9
18	32235045	32235138	1.51e-06	18	32235045	32235138	PTPN9
18	32230894	32231222	1.51e-06	18	32230894	32231222	PTPN9
18	32229005	32229115	1.51e-06	18	32229005	32229115	PTPN9
18	32247942	32248153	1.51e-06	18	32247942	32248153	PTPN9
18	32246916	32247123	1.51e-06	18	32246916	32247123	PTPN9
18	32246345	32246495	1.51e-06	18	32246345	32246495	PTPN9
18	32245072	32245150	1.51e-06	18	32245072	32245150	PTPN9
18	32247942	32248153	1.51e-06	18	32247942	32248153	PTPN9
18	32246916	32247123	1.51e-06	18	32246916	32247123	PTPN9
18	32246345	32246495	1.51e-06	18	32246345	32246495	PTPN9
18	32245072	32245150	1.51e-06	18	32245072	32245150	PTPN9
18	32291379	32291537	1.51e-06	18	32291379	32291537	SIN3A
18	32291092	32291244	1.51e-06	18	32291092	32291244	SIN3A
18	32290284	32290535	1.51e-06	18	32290284	32290535	SIN3A
18	32288749	32289031	1.51e-06	18	32288749	32289031	SIN3A
18	32287967	32288073	1.51e-06	18	32287967	32288073	SIN3A
18	32283889	32284065	1.51e-06	18	32283889	32284065	SIN3A
18	32279292	32279480	1.51e-06	18	32279292	32279480	SIN3A
18	32291379	32291537	1.51e-06	18	32291379	32291537	SIN3A
18	32291092	32291244	1.51e-06	18	32291092	32291244	SIN3A
18	32290284	32290535	1.51e-06	18	32290284	32290535	SIN3A
18	32288749	32289031	1.51e-06	18	32288749	32289031	SIN3A
18	32287967	32288073	1.51e-06	18	32287967	32288073	SIN3A
18	32283889	32284065	1.51e-06	18	32283889	32284065	SIN3A
18	32279292	32279480	1.51e-06	18	32279292	32279480	SIN3A
18	32299678	32299916	1.51e-06	18	32299678	32299916	SIN3A
18	32293407	32293496	1.51e-06	18	32293407	32293496	SIN3A
18	32295420	32295538	1.51e-06	18	32295420	32295538	SIN3A
18	32296124	32296334	1.51e-06	18	32296124	32296334	SIN3A
18	32296656	32296772	1.51e-06	18	32296656	32296772	SIN3A
18	32299678	32299916	1.51e-06	18	32299678	32299916	SIN3A
18	32296656	32296772	1.51e-06	18	32296656	32296772	SIN3A
18	32296124	32296334	1.51e-06	18	32296124	32296334	SIN3A
18	32295420	32295538	1.51e-06	18	32295420	32295538	SIN3A
18	32293407	32293496	1.51e-06	18	32293407	32293496	SIN3A
4	111775669	111776660	1.6e-06	4	111775669	111776660	ZNF777
4	111775502	111775666	1.6e-06	4	111775502	111775666	ZNF777
4	111779578	111779829	1.6e-06	4	111779578	111779829	ZNF777
4	111795468	111795581	1.6e-06	4	111795468	111795581	ZNF777
4	111800464	111800590	1.6e-06	4	111800464	111800590	ZNF777
4	111801863	111802374	1.6e-06	4	111801863	111802374	ZNF777
4	111802439	111802772	1.6e-06	4	111802439	111802772	ZNF777
4	111833650	111833841	1.6e-06	4	111833650	111833841	ZNF746
4	111832737	111832862	1.6e-06	4	111832737	111832862	ZNF746
4	111830851	111831370	1.6e-06	4	111830851	111831370	ZNF746
4	111830465	111830849	1.6e-06	4	111830465	111830849	ZNF746
4	111844774	111844884	1.6e-06	4	111844774	111844884	ZNF746
4	111844978	111845316	1.6e-06	4	111844978	111845316	ZNF746
4	111846399	111846519	1.6e-06	4	111846399	111846519	ZNF746
4	111846605	111846889	1.6e-06	4	111846605	111846889	ZNF746
8	90600001	90600029	1.78e-06	8	90599874	90600029	PDCD2
8	90601492	90601605	1.78e-06	8	90601492	90601605	PDCD2
8	90603016	90603119	1.78e-06	8	90603016	90603119	PDCD2
8	90604422	90604553	1.78e-06	8	90604422	90604553	PDCD2
8	90604866	90605108	1.78e-06	8	90604866	90605108	PDCD2
8	90605700	90605725	1.78e-06	8	90605700	90605725	PDCD2
8	90605727	90605766	1.78e-06	8	90605727	90605766	PDCD2
8	90605769	90605790	1.78e-06	8	90605769	90605790	PDCD2
8	90605889	90605978	1.78e-06	8	90605889	90605978	PDCD2
2	111971661	111971666	1.78e-06	2	111971661	111971666	LGSN
2	111972064	111972193	1.78e-06	2	111972064	111972193	LGSN
2	111983098	111983161	1.78e-06	2	111983098	111983161	LGSN
2	111983163	111983317	1.78e-06	2	111983163	111983317	LGSN
2	111993967	111994133	1.78e-06	2	111993967	111994133	LGSN
2	111995994	111997190	1.78e-06	2	111995994	111997190	LGSN
2	111971661	111971666	1.78e-06	2	111971661	111971666	LGSN
2	111972064	111972193	1.78e-06	2	111972064	111972193	LGSN
2	111983098	111983161	1.78e-06	2	111983098	111983161	LGSN
2	111983163	111983317	1.78e-06	2	111983163	111983317	LGSN
2	111993967	111994133	1.78e-06	2	111993967	111994133	LGSN
2	111995994	111997190	1.78e-06	2	111995994	111997190	LGSN
2	111971661	111971666	1.78e-06	2	111971661	111971666	LGSN
2	111972064	111972193	1.78e-06	2	111972064	111972193	LGSN
2	111983098	111983161	1.78e-06	2	111983098	111983161	LGSN
2	111983163	111983317	1.78e-06	2	111983163	111983317	LGSN
2	111993967	111994133	1.78e-06	2	111993967	111994133	LGSN
2	111995994	111997190	1.78e-06	2	111995994	111997190	LGSN
26	33160226	33160256	1.87e-06	26	33160226	33160256	ADAM2
26	33160226	33160256	1.87e-06	26	33160226	33160256	ADAM2
26	33160226	33160256	1.87e-06	26	33160226	33160256	ADAM2
26	33160226	33160256	1.87e-06	26	33160226	33160256	ADAM2
26	33171216	33171399	1.87e-06	26	33171216	33171399	ADAM2
26	33166539	33166689	1.87e-06	26	33166539	33166689	ADAM2
26	33161448	33161607	1.87e-06	26	33161448	33161607	ADAM2
26	33166934	33167011	1.87e-06	26	33166934	33167011	ADAM2
26	33171216	33171399	1.87e-06	26	33171216	33171399	ADAM2
26	33166934	33167011	1.87e-06	26	33166934	33167011	ADAM2
26	33166539	33166689	1.87e-06	26	33166539	33166689	ADAM2
26	33161448	33161607	1.87e-06	26	33161448	33161607	ADAM2
26	33171216	33171302	1.87e-06	26	33171216	33171302	ADAM2
26	33166934	33167011	1.87e-06	26	33166934	33167011	ADAM2
26	33166539	33166689	1.87e-06	26	33166539	33166689	ADAM2
26	33161448	33161607	1.87e-06	26	33161448	33161607	ADAM2
26	33161448	33161607	1.87e-06	26	33161448	33161607	ADAM2
26	33166539	33166689	1.87e-06	26	33166539	33166689	ADAM2
26	33166934	33167011	1.87e-06	26	33166934	33167011	ADAM2
26	33171216	33171399	1.87e-06	26	33171216	33171399	ADAM2
26	33190428	33190533	1.87e-06	26	33190428	33190533	ADAM2
26	33190428	33190533	1.87e-06	26	33190428	33190533	ADAM2
26	33205997	33206177	1.87e-06	26	33205997	33206177	ADAM2
26	33202108	33202206	1.87e-06	26	33202108	33202206	ADAM2
26	33201802	33201997	1.87e-06	26	33201802	33201997	ADAM2
26	33205997	33206177	1.87e-06	26	33205997	33206177	ADAM2
26	33205997	33206177	1.87e-06	26	33205997	33206177	ADAM2
26	33201802	33201997	1.87e-06	26	33201802	33201997	ADAM2
26	33218702	33218838	1.87e-06	26	33218702	33218838	ADAM2
26	33218702	33218838	1.87e-06	26	33218702	33218838	ADAM2
26	33218702	33218838	1.87e-06	26	33218702	33218838	ADAM2
26	33218702	33218838	1.87e-06	26	33218702	33218838	ADAM2
26	33233967	33234048	1.87e-06	26	33233967	33234048	ADAM2
26	33235275	33235441	1.87e-06	26	33235275	33235441	ADAM2
26	33235911	33235982	1.87e-06	26	33235911	33235982	ADAM2
26	33235911	33235982	1.87e-06	26	33235911	33235982	ADAM2
26	33235275	33235441	1.87e-06	26	33235275	33235441	ADAM2
26	33233967	33234048	1.87e-06	26	33233967	33234048	ADAM2
26	33235911	33235982	1.87e-06	26	33235911	33235982	ADAM2
26	33235275	33235441	1.87e-06	26	33235275	33235441	ADAM2
26	33233967	33234048	1.87e-06	26	33233967	33234048	ADAM2
26	33235911	33235982	1.87e-06	26	33235911	33235982	ADAM2
26	33235275	33235441	1.87e-06	26	33235275	33235441	ADAM2
26	33233967	33234048	1.87e-06	26	33233967	33234048	ADAM2
26	33249772	33249828	1.87e-06	26	33249772	33249828	ADAM2
26	33249772	33249828	1.87e-06	26	33249772	33249828	ADAM2
26	33249772	33249828	1.87e-06	26	33249772	33249828	ADAM2
26	33249772	33249828	1.87e-06	26	33249772	33249828	ADAM2
8	87718077	87718347	1.92e-06	8	87718077	87718347	T
8	87726383	87726647	1.92e-06	8	87726383	87726647	T
8	87727278	87727483	1.92e-06	8	87727278	87727483	T
8	87725323	87725457	1.92e-06	8	87725323	87725457	T
8	87720546	87720675	1.92e-06	8	87720546	87720675	T
8	87724071	87724132	1.92e-06	8	87724071	87724132	T
8	87724249	87724310	1.92e-06	8	87724249	87724310	T
2	39126540	39126709	2.04e-06	2	39126540	39126709	PPP2R2A
2	39127806	39127970	2.04e-06	2	39127806	39127970	PPP2R2A
2	39129872	39130049	2.04e-06	2	39129872	39130049	PPP2R2A
2	39131590	39131702	2.04e-06	2	39131590	39131702	PPP2R2A
2	39140184	39140349	2.04e-06	2	39140184	39140349	PPP2R2A
2	39131590	39131702	2.04e-06	2	39131590	39131702	PPP2R2A
2	39140184	39140349	2.04e-06	2	39140184	39140349	PPP2R2A
2	39126540	39126709	2.04e-06	2	39126540	39126709	PPP2R2A
2	39127806	39127970	2.04e-06	2	39127806	39127970	PPP2R2A
2	39129872	39130049	2.04e-06	2	39129872	39130049	PPP2R2A
2	39131590	39131702	2.04e-06	2	39131590	39131702	PPP2R2A
2	39129872	39130049	2.04e-06	2	39129872	39130049	PPP2R2A
2	39127806	39127970	2.04e-06	2	39127806	39127970	PPP2R2A
2	39126540	39126709	2.04e-06	2	39126540	39126709	PPP2R2A
2	39140184	39140349	2.04e-06	2	39140184	39140349	PPP2R2A
2	39152525	39152622	2.04e-06	2	39152525	39152622	PPP2R2A
2	39152525	39152622	2.04e-06	2	39152525	39152622	PPP2R2A
2	39152525	39152622	2.04e-06	2	39152525	39152622	PPP2R2A
2	39205679	39205685	2.04e-06	2	39205679	39205685	PPP2R2A
2	39203772	39203846	2.04e-06	2	39203772	39203846	PPP2R2A
2	39203772	39203846	2.04e-06	2	39203772	39203846	PPP2R2A
2	39204160	39204277	2.04e-06	2	39204160	39204277	PPP2R2A
2	39203772	39203846	2.04e-06	2	39203772	39203846	PPP2R2A
2	39204241	39204277	2.04e-06	2	39204241	39204277	PPP2R2A
2	111971661	111971666	2.04e-06	2	111971661	111971666	LGSN
2	111972064	111972193	2.04e-06	2	111972064	111972193	LGSN
11	27029560	27029750	2.16e-06	11	27029560	27029750	DNAH2
11	27029145	27029328	2.16e-06	11	27029145	27029328	DNAH2
11	27028874	27029022	2.16e-06	11	27028874	27029022	DNAH2
11	27028488	27028674	2.16e-06	11	27028488	27028674	DNAH2
11	27027148	27027274	2.16e-06	11	27027148	27027274	DNAH2
11	27025497	27025696	2.16e-06	11	27025497	27025696	DNAH2
11	27025276	27025420	2.16e-06	11	27025276	27025420	DNAH2
11	27025001	27025117	2.16e-06	11	27024984	27025117	DNAH2
11	27036885	27036959	2.16e-06	11	27036885	27036959	DNAH2
11	27037144	27037294	2.16e-06	11	27037144	27037294	DNAH2
11	27037427	27037578	2.16e-06	11	27037427	27037578	DNAH2
11	27036603	27036779	2.16e-06	11	27036603	27036779	DNAH2
11	27036007	27036121	2.16e-06	11	27036007	27036121	DNAH2
11	27035728	27035879	2.16e-06	11	27035728	27035879	DNAH2
11	27035422	27035650	2.16e-06	11	27035422	27035650	DNAH2
11	27035052	27035236	2.16e-06	11	27035052	27035236	DNAH2
11	27034712	27034903	2.16e-06	11	27034712	27034903	DNAH2
11	27058041	27058174	2.16e-06	11	27058041	27058174	KDM6B
11	27058289	27058403	2.16e-06	11	27058289	27058403	KDM6B
11	27058509	27058696	2.16e-06	11	27058509	27058696	KDM6B
11	27058838	27058979	2.16e-06	11	27058838	27058979	KDM6B
11	27059249	27059375	2.16e-06	11	27059249	27059375	KDM6B
11	27059462	27059501	2.16e-06	11	27059462	27059501	KDM6B
11	27060526	27060557	2.16e-06	11	27060526	27060557	KDM6B
11	27057717	27057781	2.16e-06	11	27057717	27057781	KDM6B
11	27058028	27058039	2.16e-06	11	27058028	27058039	KDM6B
11	27057863	27057934	2.16e-06	11	27057863	27057934	KDM6B
11	27056467	27056572	2.16e-06	11	27056467	27056572	KDM6B
11	27056212	27056338	2.16e-06	11	27056212	27056338	KDM6B
11	27055953	27056093	2.16e-06	11	27055953	27056093	KDM6B
11	27055385	27055950	2.16e-06	11	27055385	27055950	KDM6B
11	27053984	27054152	2.16e-06	11	27053984	27054152	KDM6B
11	27054457	27055382	2.16e-06	11	27054457	27055382	KDM6B
11	27053357	27053460	2.16e-06	11	27053357	27053460	KDM6B
11	27053024	27053185	2.16e-06	11	27053024	27053185	KDM6B
11	27052847	27052939	2.16e-06	11	27052847	27052939	KDM6B
11	27053267	27053355	2.16e-06	11	27053267	27053355	KDM6B
11	27052519	27052738	2.16e-06	11	27052519	27052738	KDM6B
11	27052328	27052426	2.16e-06	11	27052328	27052426	KDM6B
11	27051963	27052099	2.16e-06	11	27051963	27052099	KDM6B
11	27053553	27053902	2.16e-06	11	27053553	27053902	KDM6B
11	27063605	27063685	2.16e-06	11	27063605	27063685	NAA38
11	27062936	27063045	2.16e-06	11	27062936	27063045	NAA38
11	27063234	27063645	2.16e-06	11	27063234	27063645	NAA38
11	27063234	27063420	2.16e-06	11	27063234	27063420	NAA38
11	27062936	27063045	2.16e-06	11	27062936	27063045	NAA38
11	27061864	27061892	2.16e-06	11	27061864	27061892	TMEM88
11	27061639	27061861	2.16e-06	11	27061639	27061861	TMEM88
11	27061402	27061527	2.16e-06	11	27061402	27061527	TMEM88
11	27061323	27061400	2.16e-06	11	27061323	27061400	TMEM88
11	27057387	27057592	2.16e-06	11	27057387	27057592	KDM6B
11	27064764	27064982	2.16e-06	11	27064764	27064982	LOC101105010
11	27065530	27065757	2.16e-06	11	27065530	27065757	LOC101105010
11	27064319	27064645	2.16e-06	11	27064319	27064645	LOC101105010
11	27064764	27064982	2.16e-06	11	27064764	27064982	LOC101105010
11	27065530	27065757	2.16e-06	11	27065530	27065757	LOC101105010
11	27064319	27064478	2.16e-06	11	27064319	27064478	LOC101105010
11	27064569	27064645	2.16e-06	11	27064569	27064645	LOC101105010
11	27096181	27096384	2.16e-06	11	27096181	27096384	CHD3
11	27095751	27095984	2.16e-06	11	27095751	27095984	CHD3
11	27095239	27095432	2.16e-06	11	27095239	27095432	CHD3
11	27094921	27095071	2.16e-06	11	27094921	27095071	CHD3
11	27094633	27094763	2.16e-06	11	27094633	27094763	CHD3
11	27094313	27094401	2.16e-06	11	27094313	27094401	CHD3
11	27094212	27094310	2.16e-06	11	27094212	27094310	CHD3
11	27092722	27092846	2.16e-06	11	27092722	27092846	CHD3
11	27092294	27092464	2.16e-06	11	27092294	27092464	CHD3
11	27091693	27091805	2.16e-06	11	27091693	27091805	CHD3
11	27090289	27090367	2.16e-06	11	27090289	27090367	CHD3
11	27098827	27099018	2.16e-06	11	27098827	27099018	CHD3
11	27098336	27098435	2.16e-06	11	27098336	27098435	CHD3
11	27097848	27097979	2.16e-06	11	27097848	27097979	CHD3
11	27096918	27097129	2.16e-06	11	27096918	27097129	CHD3
11	27114362	27114857	2.16e-06	11	27114362	27114857	LOC101120178
11	27114211	27114263	2.16e-06	11	27114211	27114263	LOC101120178
11	27099173	27099373	2.16e-06	11	27099173	27099373	CHD3
11	27102771	27103002	2.16e-06	11	27102771	27103002	CHD3
11	27103290	27103456	2.16e-06	11	27103290	27103456	CHD3
11	27103908	27104085	2.16e-06	11	27103908	27104085	CHD3
11	27104526	27104591	2.16e-06	11	27104526	27104591	CHD3
11	27105042	27105127	2.16e-06	11	27105042	27105127	CHD3
11	27105256	27105389	2.16e-06	11	27105256	27105389	CHD3
11	27105943	27106087	2.16e-06	11	27105943	27106087	CHD3
11	27106223	27106385	2.16e-06	11	27106223	27106385	CHD3
11	27106500	27106621	2.16e-06	11	27106500	27106621	CHD3
11	27106720	27106855	2.16e-06	11	27106720	27106855	CHD3
11	27106968	27107069	2.16e-06	11	27106968	27107069	CHD3
11	27107248	27107376	2.16e-06	11	27107248	27107376	CHD3
11	27107585	27107693	2.16e-06	11	27107585	27107693	CHD3
11	27107887	27108019	2.16e-06	11	27107887	27108019	CHD3
11	27108280	27108465	2.16e-06	11	27108280	27108465	CHD3
11	27108674	27108728	2.16e-06	11	27108674	27108728	CHD3
11	27109781	27109944	2.16e-06	11	27109781	27109944	CHD3
11	27110163	27110289	2.16e-06	11	27110163	27110289	CHD3
11	27102466	27102590	2.16e-06	11	27102466	27102590	CHD3
11	27101836	27101953	2.16e-06	11	27101836	27101953	CHD3
11	27101096	27101227	2.16e-06	11	27101096	27101227	CHD3
11	27100725	27100866	2.16e-06	11	27100725	27100866	CHD3
11	27100418	27100591	2.16e-06	11	27100418	27100591	CHD3
11	27100139	27100260	2.16e-06	11	27100139	27100260	CHD3
11	27099743	27099880	2.16e-06	11	27099743	27099880	CHD3
11	27110773	27110891	2.16e-06	11	27110773	27110891	CHD3
11	27121746	27121840	2.16e-06	11	27121746	27121840	KCNAB3
11	27121925	27122045	2.16e-06	11	27121925	27122045	KCNAB3
11	27122171	27122256	2.16e-06	11	27122171	27122256	KCNAB3
11	27122523	27122609	2.16e-06	11	27122523	27122609	KCNAB3
11	27122802	27122845	2.16e-06	11	27122802	27122845	KCNAB3
11	27123054	27123098	2.16e-06	11	27123054	27123098	KCNAB3
11	27123192	27123236	2.16e-06	11	27123192	27123236	KCNAB3
11	27124447	27124526	2.16e-06	11	27124447	27124526	KCNAB3
11	27124773	27124810	2.16e-06	11	27124773	27124810	KCNAB3
11	27124912	27124996	2.16e-06	11	27124912	27124996	KCNAB3
11	27121290	27121378	2.16e-06	11	27121290	27121378	KCNAB3
11	27121549	27121669	2.16e-06	11	27121549	27121669	KCNAB3
11	27121746	27121840	2.16e-06	11	27121746	27121840	KCNAB3
11	27121925	27122045	2.16e-06	11	27121925	27122045	KCNAB3
11	27122171	27122256	2.16e-06	11	27122171	27122256	KCNAB3
11	27122523	27122609	2.16e-06	11	27122523	27122609	KCNAB3
11	27122802	27122845	2.16e-06	11	27122802	27122845	KCNAB3
11	27123192	27123236	2.16e-06	11	27123192	27123236	KCNAB3
11	27124447	27124526	2.16e-06	11	27124447	27124526	KCNAB3
11	27124773	27124810	2.16e-06	11	27124773	27124810	KCNAB3
11	27124912	27124996	2.16e-06	11	27124912	27124996	KCNAB3
11	27121549	27121669	2.16e-06	11	27121549	27121669	KCNAB3
11	27121290	27121378	2.16e-06	11	27121290	27121378	KCNAB3
11	27120963	27121037	2.16e-06	11	27120963	27121037	KCNAB3
11	27120963	27121037	2.16e-06	11	27120963	27121037	KCNAB3
11	27121290	27121378	2.16e-06	11	27121290	27121378	KCNAB3
11	27121549	27121669	2.16e-06	11	27121549	27121669	KCNAB3
11	27121746	27121840	2.16e-06	11	27121746	27121840	KCNAB3
11	27121925	27122045	2.16e-06	11	27121925	27122045	KCNAB3
11	27122171	27122256	2.16e-06	11	27122171	27122256	KCNAB3
11	27122523	27122609	2.16e-06	11	27122523	27122609	KCNAB3
11	27122802	27122845	2.16e-06	11	27122802	27122845	KCNAB3
11	27123054	27123098	2.16e-06	11	27123054	27123098	KCNAB3
11	27123192	27123236	2.16e-06	11	27123192	27123236	KCNAB3
11	27124447	27124526	2.16e-06	11	27124447	27124526	KCNAB3
11	27124773	27124810	2.16e-06	11	27124773	27124810	KCNAB3
11	27124912	27124955	2.16e-06	11	27124912	27124955	KCNAB3
11	27120963	27121037	2.16e-06	11	27120963	27121037	KCNAB3
5	78331013	78331102	2.44e-06	5	78331013	78331102	RASGRF2
5	78328580	78328753	2.44e-06	5	78328580	78328753	RASGRF2
5	78348177	78348286	2.44e-06	5	78348177	78348286	RASGRF2
5	78341833	78342026	2.44e-06	5	78341833	78342026	RASGRF2
5	78341088	78341167	2.44e-06	5	78341088	78341167	RASGRF2
5	78335393	78335646	2.44e-06	5	78335393	78335646	RASGRF2
5	78349181	78349299	2.44e-06	5	78349181	78349299	RASGRF2
5	7598909	7599193	2.45e-06	5	7598909	7599193	LOC101123297
5	7608290	7608418	2.45e-06	5	7608290	7608418	LOC101123297
5	7614455	7614654	2.45e-06	5	7614455	7614654	LOC101123297
5	7616203	7616315	2.45e-06	5	7616203	7616315	LOC101123297
5	7604136	7604271	2.45e-06	5	7604136	7604271	LOC101123297
5	7605785	7606004	2.45e-06	5	7605785	7606004	LOC101123297
5	7606620	7607010	2.45e-06	5	7606620	7607010	LOC101123297
5	7613728	7613937	2.45e-06	5	7613728	7613937	LOC101123297
5	7602708	7602845	2.45e-06	5	7602708	7602845	LOC101123297
5	7614932	7615227	2.45e-06	5	7614932	7615227	LOC101123297
5	7626462	7626674	2.45e-06	5	7626462	7626674	LOC105615346
5	7626410	7626460	2.45e-06	5	7626410	7626460	LOC105615346
5	7626227	7626408	2.45e-06	5	7626227	7626408	LOC105615346
5	7625561	7625668	2.45e-06	5	7625561	7625668	LOC105615346
5	7625324	7625380	2.45e-06	5	7625324	7625380	LOC105615346
5	7620296	7620311	2.45e-06	5	7620296	7620311	LOC105615346
5	7630681	7630746	2.45e-06	5	7630681	7630746	LOC105615346
5	7630987	7631230	2.45e-06	5	7630987	7631230	EPHX3
5	7623950	7624069	2.45e-06	5	7623950	7624069	LOC105615346
5	7630165	7630396	2.45e-06	5	7630165	7630396	LOC105615346
5	7629870	7630075	2.45e-06	5	7629870	7630075	LOC105615346
5	7629584	7629714	2.45e-06	5	7629584	7629714	LOC105615346
5	7629288	7629450	2.45e-06	5	7629288	7629450	LOC105615346
5	7629077	7629189	2.45e-06	5	7629077	7629189	LOC105615346
5	7626676	7626859	2.45e-06	5	7626676	7626859	LOC105615346
5	7635104	7635194	2.45e-06	5	7635104	7635194	EPHX3
5	7635977	7636190	2.45e-06	5	7635977	7636190	EPHX3
5	7636192	7636398	2.45e-06	5	7636192	7636398	EPHX3
5	7636616	7636701	2.45e-06	5	7636616	7636701	EPHX3
5	7637119	7637276	2.45e-06	5	7637119	7637276	EPHX3
5	7637375	7637503	2.45e-06	5	7637375	7637503	EPHX3
5	7638721	7638824	2.45e-06	5	7638721	7638824	EPHX3
5	7638903	7639039	2.45e-06	5	7638903	7639039	EPHX3
5	7639141	7639363	2.45e-06	5	7639141	7639363	EPHX3
6	116750681	116750822	2.52e-06	6	116750681	116750822	MFSD7
6	116750426	116750583	2.52e-06	6	116750426	116750583	MFSD7
6	116750027	116750179	2.52e-06	6	116750027	116750179	MFSD7
6	116754561	116754822	2.52e-06	6	116754561	116754822	ATP5I
6	116755602	116755700	2.52e-06	6	116755602	116755700	ATP5I
6	116756150	116756172	2.52e-06	6	116756150	116756172	ATP5I
6	116758396	116758454	2.52e-06	6	116758396	116758454	PDE6B
6	116759005	116759152	2.52e-06	6	116759005	116759152	PDE6B
6	116760179	116760262	2.52e-06	6	116760179	116760262	PDE6B
6	116761476	116761550	2.52e-06	6	116761476	116761550	PDE6B
6	116768139	116768205	2.52e-06	6	116768139	116768205	PDE6B
6	116767919	116767998	2.52e-06	6	116767919	116767998	PDE6B
6	116767192	116767450	2.52e-06	6	116767192	116767450	PDE6B
6	116766533	116766550	2.52e-06	6	116766533	116766550	PDE6B
6	116766471	116766530	2.52e-06	6	116766471	116766530	PDE6B
6	116766124	116766270	2.52e-06	6	116766124	116766270	PDE6B
6	116764861	116764968	2.52e-06	6	116764861	116764968	PDE6B
6	116764577	116764686	2.52e-06	6	116764577	116764686	PDE6B
6	116764374	116764461	2.52e-06	6	116764374	116764461	PDE6B
6	116763901	116764001	2.52e-06	6	116763901	116764001	PDE6B
6	116763587	116763694	2.52e-06	6	116763587	116763694	PDE6B
6	116761865	116761928	2.52e-06	6	116761865	116761928	PDE6B
6	116784170	116784362	2.52e-06	6	116784170	116784362	PDE6B
6	116783720	116783827	2.52e-06	6	116783720	116783827	PDE6B
6	116783376	116783663	2.52e-06	6	116783376	116783663	PDE6B
6	116769829	116770020	2.52e-06	6	116769829	116770020	PDE6B
6	116768973	116769166	2.52e-06	6	116768973	116769166	PDE6B
6	116785562	116786025	2.52e-06	6	116785562	116786025	PDE6B
6	116825499	116825709	2.52e-06	6	116825499	116825709	PIGG
6	116827850	116828013	2.52e-06	6	116827850	116828013	PIGG
6	116830304	116830613	2.52e-06	6	116830304	116830613	PIGG
6	116825499	116825709	2.52e-06	6	116825499	116825709	PIGG
6	116827850	116828013	2.52e-06	6	116827850	116828013	PIGG
6	116830304	116830613	2.52e-06	6	116830304	116830613	PIGG
6	116825499	116825709	2.52e-06	6	116825499	116825709	PIGG
6	116827850	116828013	2.52e-06	6	116827850	116828013	PIGG
6	116830304	116830613	2.52e-06	6	116830304	116830613	PIGG
6	116825499	116825709	2.52e-06	6	116825499	116825709	PIGG
6	116827850	116828013	2.52e-06	6	116827850	116828013	PIGG
6	116830304	116830613	2.52e-06	6	116830304	116830613	PIGG
6	116825499	116825709	2.52e-06	6	116825499	116825709	PIGG
6	116827850	116828013	2.52e-06	6	116827850	116828013	PIGG
6	116825499	116825709	2.52e-06	6	116825499	116825709	PIGG
6	116827850	116828013	2.52e-06	6	116827850	116828013	PIGG
6	116830304	116830613	2.52e-06	6	116830304	116830613	PIGG
6	116825575	116825709	2.52e-06	6	116825575	116825709	PIGG
6	116827850	116828013	2.52e-06	6	116827850	116828013	PIGG
6	116836549	116837006	2.52e-06	6	116836549	116837006	PIGG
6	116838181	116838462	2.52e-06	6	116838181	116838462	PIGG
6	116838613	116838830	2.52e-06	6	116838613	116838830	PIGG
6	116847706	116847918	2.52e-06	6	116847706	116847918	PIGG
6	116836549	116837006	2.52e-06	6	116836549	116837006	PIGG
6	116838181	116838462	2.52e-06	6	116838181	116838462	PIGG
6	116838613	116838830	2.52e-06	6	116838613	116838830	PIGG
6	116847706	116847918	2.52e-06	6	116847706	116847918	PIGG
6	116836549	116837006	2.52e-06	6	116836549	116837006	PIGG
6	116838181	116838462	2.52e-06	6	116838181	116838462	PIGG
6	116838613	116838830	2.52e-06	6	116838613	116838830	PIGG
6	116847706	116847918	2.52e-06	6	116847706	116847918	PIGG
6	116836549	116837006	2.52e-06	6	116836549	116837006	PIGG
6	116838613	116838830	2.52e-06	6	116838613	116838830	PIGG
6	116847706	116847918	2.52e-06	6	116847706	116847918	PIGG
6	116838613	116838830	2.52e-06	6	116838613	116838830	PIGG
6	116847706	116847918	2.52e-06	6	116847706	116847918	PIGG
6	116836549	116837041	2.52e-06	6	116836549	116837041	PIGG
6	116838201	116838462	2.52e-06	6	116838201	116838462	PIGG
6	116838637	116838830	2.52e-06	6	116838637	116838830	PIGG
6	116847706	116847918	2.52e-06	6	116847706	116847918	PIGG
6	116847706	116847918	2.52e-06	6	116847706	116847918	PIGG
6	116834219	116834410	2.52e-06	6	116834219	116834410	PIGG
6	116834219	116834410	2.52e-06	6	116834219	116834410	PIGG
6	116834219	116834410	2.52e-06	6	116834219	116834410	PIGG
6	116834219	116834410	2.52e-06	6	116834219	116834410	PIGG
6	116834219	116834410	2.52e-06	6	116834219	116834410	PIGG
6	116735745	116735813	2.52e-06	6	116735745	116735813	MFSD7
6	116729067	116729157	2.52e-06	6	116729067	116729157	MFSD7
6	116750681	116750822	2.52e-06	6	116750681	116750822	MFSD7
6	116750426	116750583	2.52e-06	6	116750426	116750583	MFSD7
6	116750027	116750179	2.52e-06	6	116750027	116750179	MFSD7
6	116749326	116749442	2.52e-06	6	116749326	116749442	MFSD7
6	116749065	116749202	2.52e-06	6	116749065	116749202	MFSD7
6	116747919	116747995	2.52e-06	6	116747919	116747995	MFSD7
6	116747600	116747772	2.52e-06	6	116747600	116747772	MFSD7
6	116747393	116747487	2.52e-06	6	116747393	116747487	MFSD7
6	116747329	116747391	2.52e-06	6	116747329	116747391	MFSD7
6	116744625	116744677	2.52e-06	6	116744625	116744677	MFSD7
6	116744434	116744622	2.52e-06	6	116744434	116744622	MFSD7
6	116754561	116754822	2.52e-06	6	116754561	116754822	ATP5I
6	116755602	116755700	2.52e-06	6	116755602	116755700	ATP5I
6	116756150	116756172	2.52e-06	6	116756150	116756172	ATP5I
6	116758396	116758454	2.52e-06	6	116758396	116758454	PDE6B
6	116759005	116759152	2.52e-06	6	116759005	116759152	PDE6B
6	116760179	116760262	2.52e-06	6	116760179	116760262	PDE6B
6	116761476	116761550	2.52e-06	6	116761476	116761550	PDE6B
6	116768139	116768205	2.52e-06	6	116768139	116768205	PDE6B
6	116767919	116767998	2.52e-06	6	116767919	116767998	PDE6B
6	116767192	116767450	2.52e-06	6	116767192	116767450	PDE6B
6	116766533	116766550	2.52e-06	6	116766533	116766550	PDE6B
6	116766471	116766530	2.52e-06	6	116766471	116766530	PDE6B
6	116766124	116766270	2.52e-06	6	116766124	116766270	PDE6B
6	116764861	116764968	2.52e-06	6	116764861	116764968	PDE6B
6	116764577	116764686	2.52e-06	6	116764577	116764686	PDE6B
6	116764374	116764461	2.52e-06	6	116764374	116764461	PDE6B
6	116763901	116764001	2.52e-06	6	116763901	116764001	PDE6B
6	116763587	116763694	2.52e-06	6	116763587	116763694	PDE6B
6	116761865	116761928	2.52e-06	6	116761865	116761928	PDE6B
6	116784170	116784362	2.52e-06	6	116784170	116784362	PDE6B
6	116783720	116783827	2.52e-06	6	116783720	116783827	PDE6B
6	116783376	116783663	2.52e-06	6	116783376	116783663	PDE6B
6	116769829	116770020	2.52e-06	6	116769829	116770020	PDE6B
6	116768973	116769166	2.52e-06	6	116768973	116769166	PDE6B
6	116785562	116786025	2.52e-06	6	116785562	116786025	PDE6B
11	27000917	27001120	2.71e-06	11	27000917	27001120	DNAH2
11	27001327	27001444	2.71e-06	11	27001327	27001444	DNAH2
11	27001655	27001791	2.71e-06	11	27001655	27001791	DNAH2
11	27002314	27002451	2.71e-06	11	27002314	27002451	DNAH2
11	27002542	27002700	2.71e-06	11	27002542	27002700	DNAH2
11	27004693	27004845	2.71e-06	11	27004693	27004845	DNAH2
11	27005021	27005112	2.71e-06	11	27005021	27005112	DNAH2
11	27005387	27005585	2.71e-06	11	27005387	27005585	DNAH2
11	27005738	27005962	2.71e-06	11	27005738	27005962	DNAH2
11	27007052	27007156	2.71e-06	11	27007052	27007156	DNAH2
11	27007828	27008016	2.71e-06	11	27007828	27008016	DNAH2
11	27008214	27008299	2.71e-06	11	27008214	27008299	DNAH2
11	27008435	27008565	2.71e-06	11	27008435	27008565	DNAH2
11	27008720	27008869	2.71e-06	11	27008720	27008869	DNAH2
11	27009219	27009386	2.71e-06	11	27009219	27009386	DNAH2
11	27009574	27009734	2.71e-06	11	27009574	27009734	DNAH2
11	27009982	27010121	2.71e-06	11	27009982	27010121	DNAH2
11	27011381	27011513	2.71e-06	11	27011381	27011513	DNAH2
11	27011623	27011762	2.71e-06	11	27011623	27011762	DNAH2
11	27014240	27014450	2.71e-06	11	27014240	27014450	DNAH2
11	27014671	27014787	2.71e-06	11	27014671	27014787	DNAH2
11	27014956	27015097	2.71e-06	11	27014956	27015097	DNAH2
11	27015879	27016048	2.71e-06	11	27015879	27016048	DNAH2
11	27016124	27016240	2.71e-06	11	27016124	27016240	DNAH2
11	27029560	27029750	2.71e-06	11	27029560	27029750	DNAH2
11	27029145	27029328	2.71e-06	11	27029145	27029328	DNAH2
11	27028874	27029022	2.71e-06	11	27028874	27029022	DNAH2
11	27028488	27028674	2.71e-06	11	27028488	27028674	DNAH2
11	27027148	27027274	2.71e-06	11	27027148	27027274	DNAH2
11	27025497	27025696	2.71e-06	11	27025497	27025696	DNAH2
11	27025276	27025420	2.71e-06	11	27025276	27025420	DNAH2
11	27024984	27025117	2.71e-06	11	27024984	27025117	DNAH2
11	27024651	27024799	2.71e-06	11	27024651	27024799	DNAH2
11	27024280	27024430	2.71e-06	11	27024280	27024430	DNAH2
11	27024069	27024135	2.71e-06	11	27024069	27024135	DNAH2
11	27023847	27023995	2.71e-06	11	27023847	27023995	DNAH2
11	27023583	27023708	2.71e-06	11	27023583	27023708	DNAH2
11	27022534	27022698	2.71e-06	11	27022534	27022698	DNAH2
11	27036885	27036959	2.71e-06	11	27036885	27036959	DNAH2
11	27037144	27037294	2.71e-06	11	27037144	27037294	DNAH2
11	27037427	27037578	2.71e-06	11	27037427	27037578	DNAH2
11	27036603	27036779	2.71e-06	11	27036603	27036779	DNAH2
11	27036007	27036121	2.71e-06	11	27036007	27036121	DNAH2
11	27035728	27035879	2.71e-06	11	27035728	27035879	DNAH2
11	27035422	27035650	2.71e-06	11	27035422	27035650	DNAH2
11	27035052	27035236	2.71e-06	11	27035052	27035236	DNAH2
11	27034712	27034903	2.71e-06	11	27034712	27034903	DNAH2
11	27058041	27058174	2.71e-06	11	27058041	27058174	KDM6B
11	27058289	27058403	2.71e-06	11	27058289	27058403	KDM6B
11	27058509	27058696	2.71e-06	11	27058509	27058696	KDM6B
11	27058838	27058979	2.71e-06	11	27058838	27058979	KDM6B
11	27059249	27059375	2.71e-06	11	27059249	27059375	KDM6B
11	27059462	27059501	2.71e-06	11	27059462	27059501	KDM6B
11	27060526	27060557	2.71e-06	11	27060526	27060557	KDM6B
11	27057717	27057781	2.71e-06	11	27057717	27057781	KDM6B
11	27058028	27058039	2.71e-06	11	27058028	27058039	KDM6B
11	27057863	27057934	2.71e-06	11	27057863	27057934	KDM6B
11	27056467	27056572	2.71e-06	11	27056467	27056572	KDM6B
11	27056212	27056338	2.71e-06	11	27056212	27056338	KDM6B
11	27055953	27056093	2.71e-06	11	27055953	27056093	KDM6B
11	27055385	27055950	2.71e-06	11	27055385	27055950	KDM6B
11	27053984	27054152	2.71e-06	11	27053984	27054152	KDM6B
11	27054457	27055382	2.71e-06	11	27054457	27055382	KDM6B
11	27053357	27053460	2.71e-06	11	27053357	27053460	KDM6B
11	27053024	27053185	2.71e-06	11	27053024	27053185	KDM6B
11	27052847	27052939	2.71e-06	11	27052847	27052939	KDM6B
11	27053267	27053355	2.71e-06	11	27053267	27053355	KDM6B
11	27052519	27052738	2.71e-06	11	27052519	27052738	KDM6B
11	27052328	27052426	2.71e-06	11	27052328	27052426	KDM6B
11	27051963	27052099	2.71e-06	11	27051963	27052099	KDM6B
11	27053553	27053902	2.71e-06	11	27053553	27053902	KDM6B
11	27063605	27063685	2.71e-06	11	27063605	27063685	NAA38
11	27062936	27063045	2.71e-06	11	27062936	27063045	NAA38
11	27063234	27063645	2.71e-06	11	27063234	27063645	NAA38
11	27063234	27063420	2.71e-06	11	27063234	27063420	NAA38
11	27062936	27063045	2.71e-06	11	27062936	27063045	NAA38
11	27061864	27061892	2.71e-06	11	27061864	27061892	TMEM88
11	27061639	27061861	2.71e-06	11	27061639	27061861	TMEM88
11	27061402	27061527	2.71e-06	11	27061402	27061527	TMEM88
11	27061323	27061400	2.71e-06	11	27061323	27061400	TMEM88
11	27057387	27057592	2.71e-06	11	27057387	27057592	KDM6B
11	27064764	27064982	2.71e-06	11	27064764	27064982	LOC101105010
11	27065530	27065757	2.71e-06	11	27065530	27065757	LOC101105010
11	27064319	27064645	2.71e-06	11	27064319	27064645	LOC101105010
11	27064764	27064982	2.71e-06	11	27064764	27064982	LOC101105010
11	27065530	27065757	2.71e-06	11	27065530	27065757	LOC101105010
11	27064319	27064478	2.71e-06	11	27064319	27064478	LOC101105010
11	27064569	27064645	2.71e-06	11	27064569	27064645	LOC101105010
11	27096181	27096384	2.71e-06	11	27096181	27096384	CHD3
11	27095751	27095984	2.71e-06	11	27095751	27095984	CHD3
11	27095239	27095432	2.71e-06	11	27095239	27095432	CHD3
11	27094921	27095071	2.71e-06	11	27094921	27095071	CHD3
11	27094633	27094763	2.71e-06	11	27094633	27094763	CHD3
11	27094313	27094401	2.71e-06	11	27094313	27094401	CHD3
11	27094212	27094310	2.71e-06	11	27094212	27094310	CHD3
11	27092722	27092846	2.71e-06	11	27092722	27092846	CHD3
11	27092294	27092464	2.71e-06	11	27092294	27092464	CHD3
11	27091693	27091805	2.71e-06	11	27091693	27091805	CHD3
11	27090289	27090367	2.71e-06	11	27090289	27090367	CHD3
11	27098827	27099018	2.71e-06	11	27098827	27099018	CHD3
11	27098336	27098435	2.71e-06	11	27098336	27098435	CHD3
11	27097848	27097979	2.71e-06	11	27097848	27097979	CHD3
11	27096918	27097129	2.71e-06	11	27096918	27097129	CHD3
11	27099173	27099373	2.71e-06	11	27099173	27099373	CHD3
11	27099743	27099880	2.71e-06	11	27099743	27099880	CHD3
5	107303728	107303755	2.734e-06	5	107303728	107303755	WDR36
5	107314753	107314873	2.734e-06	5	107314753	107314873	WDR36
5	107314170	107314345	2.734e-06	5	107314170	107314345	WDR36
5	107313774	107313906	2.734e-06	5	107313774	107313906	WDR36
5	107312128	107312182	2.734e-06	5	107312128	107312182	WDR36
5	107310495	107310627	2.734e-06	5	107310495	107310627	WDR36
5	107308690	107308807	2.734e-06	5	107308690	107308807	WDR36
5	107306276	107306376	2.734e-06	5	107306276	107306376	WDR36
5	107301844	107302005	2.734e-06	5	107301844	107302005	WDR36
5	107317093	107317179	2.734e-06	5	107317093	107317179	WDR36
5	107315364	107315429	2.734e-06	5	107315364	107315429	WDR36
5	107327129	107327243	2.734e-06	5	107327129	107327243	WDR36
5	107318274	107318419	2.734e-06	5	107318274	107318419	WDR36
5	107327734	107327899	2.734e-06	5	107327734	107327899	WDR36
5	107328352	107328460	2.734e-06	5	107328352	107328460	WDR36
5	107330334	107330413	2.734e-06	5	107330334	107330413	WDR36
5	107337285	107337382	2.734e-06	5	107337285	107337382	WDR36
5	107337750	107337895	2.734e-06	5	107337750	107337895	WDR36
5	107340868	107340987	2.734e-06	5	107340868	107340987	WDR36
5	107341173	107341254	2.734e-06	5	107341173	107341254	WDR36
5	107342442	107342629	2.734e-06	5	107342442	107342629	WDR36
5	107343593	107343739	2.734e-06	5	107343593	107343739	WDR36
5	107335491	107335598	2.734e-06	5	107335491	107335598	WDR36
5	107303728	107303755	2.734e-06	5	107303728	107303755	WDR36
5	107314753	107314873	2.734e-06	5	107314753	107314873	WDR36
5	107314170	107314345	2.734e-06	5	107314170	107314345	WDR36
5	107313774	107313906	2.734e-06	5	107313774	107313906	WDR36
5	107312128	107312182	2.734e-06	5	107312128	107312182	WDR36
5	107310495	107310627	2.734e-06	5	107310495	107310627	WDR36
5	107308690	107308807	2.734e-06	5	107308690	107308807	WDR36
5	107306276	107306376	2.734e-06	5	107306276	107306376	WDR36
5	107301844	107302005	2.734e-06	5	107301844	107302005	WDR36
5	107317093	107317179	2.734e-06	5	107317093	107317179	WDR36
5	107315364	107315429	2.734e-06	5	107315364	107315429	WDR36
5	107327129	107327243	2.734e-06	5	107327129	107327243	WDR36
5	107318274	107318419	2.734e-06	5	107318274	107318419	WDR36
5	107327734	107327899	2.734e-06	5	107327734	107327899	WDR36
5	107328352	107328460	2.734e-06	5	107328352	107328460	WDR36
5	107330334	107330413	2.734e-06	5	107330334	107330413	WDR36
5	107337285	107337382	2.734e-06	5	107337285	107337382	WDR36
5	107337750	107337895	2.734e-06	5	107337750	107337895	WDR36
5	107340868	107340987	2.734e-06	5	107340868	107340987	WDR36
5	107341173	107341254	2.734e-06	5	107341173	107341254	WDR36
5	107342442	107342629	2.734e-06	5	107342442	107342629	WDR36
5	107343593	107343739	2.734e-06	5	107343593	107343739	WDR36
5	107335491	107335598	2.734e-06	5	107335491	107335598	WDR36
5	107303728	107303755	2.734e-06	5	107303728	107303755	WDR36
5	107314753	107314873	2.734e-06	5	107314753	107314873	WDR36
5	107314170	107314345	2.734e-06	5	107314170	107314345	WDR36
5	107313774	107313906	2.734e-06	5	107313774	107313906	WDR36
5	107312128	107312182	2.734e-06	5	107312128	107312182	WDR36
5	107310495	107310627	2.734e-06	5	107310495	107310627	WDR36
5	107308690	107308807	2.734e-06	5	107308690	107308807	WDR36
5	107306276	107306376	2.734e-06	5	107306276	107306376	WDR36
5	107301844	107302005	2.734e-06	5	107301844	107302005	WDR36
5	107317093	107317179	2.734e-06	5	107317093	107317179	WDR36
5	107315364	107315429	2.734e-06	5	107315364	107315429	WDR36
5	107318274	107318419	2.734e-06	5	107318274	107318419	WDR36
18	32302504	32303077	2.8e-06	18	32302504	32303077	SIN3A
18	32305249	32305418	2.8e-06	18	32305249	32305418	SIN3A
18	32302504	32303077	2.8e-06	18	32302504	32303077	SIN3A
18	32301243	32301426	2.8e-06	18	32301243	32301426	SIN3A
18	32301243	32301426	2.8e-06	18	32301243	32301426	SIN3A
18	32305249	32305418	2.8e-06	18	32305249	32305418	SIN3A
18	32322326	32322553	2.8e-06	18	32322326	32322553	SIN3A
18	32319905	32320112	2.8e-06	18	32319905	32320112	SIN3A
18	32316173	32316267	2.8e-06	18	32316173	32316267	SIN3A
18	32315058	32315150	2.8e-06	18	32315058	32315150	SIN3A
18	32309711	32309884	2.8e-06	18	32309711	32309884	SIN3A
18	32322326	32322553	2.8e-06	18	32322326	32322553	SIN3A
18	32319905	32320112	2.8e-06	18	32319905	32320112	SIN3A
18	32316173	32316267	2.8e-06	18	32316173	32316267	SIN3A
18	32315058	32315150	2.8e-06	18	32315058	32315150	SIN3A
18	32309711	32309884	2.8e-06	18	32309711	32309884	SIN3A
18	32340028	32340147	2.8e-06	18	32340028	32340147	NEIL1
18	32339876	32339939	2.8e-06	18	32339876	32339939	NEIL1
18	32339483	32339582	2.8e-06	18	32339483	32339582	NEIL1
18	32338978	32339105	2.8e-06	18	32338978	32339105	NEIL1
18	32338629	32338656	2.8e-06	18	32338629	32338656	NEIL1
18	32338386	32338444	2.8e-06	18	32338386	32338444	NEIL1
18	32338000	32338260	2.8e-06	18	32338000	32338260	NEIL1
18	32340028	32340147	2.8e-06	18	32340028	32340147	NEIL1
18	32339876	32339939	2.8e-06	18	32339876	32339939	NEIL1
18	32339483	32339582	2.8e-06	18	32339483	32339582	NEIL1
18	32338978	32339105	2.8e-06	18	32338978	32339105	NEIL1
18	32338629	32338656	2.8e-06	18	32338629	32338656	NEIL1
18	32338386	32338444	2.8e-06	18	32338386	32338444	NEIL1
18	32340028	32340147	2.8e-06	18	32340028	32340147	NEIL1
18	32339876	32339939	2.8e-06	18	32339876	32339939	NEIL1
18	32339483	32339582	2.8e-06	18	32339483	32339582	NEIL1
18	32338978	32339105	2.8e-06	18	32338978	32339105	NEIL1
18	32338629	32338656	2.8e-06	18	32338629	32338656	NEIL1
18	32338386	32338444	2.8e-06	18	32338386	32338444	NEIL1
18	32338000	32338260	2.8e-06	18	32338000	32338260	NEIL1
18	32340028	32340147	2.8e-06	18	32340028	32340147	NEIL1
18	32339876	32339939	2.8e-06	18	32339876	32339939	NEIL1
18	32339483	32339582	2.8e-06	18	32339483	32339582	NEIL1
18	32338978	32339105	2.8e-06	18	32338978	32339105	NEIL1
18	32338000	32338260	2.8e-06	18	32338000	32338260	NEIL1
18	32338386	32338444	2.8e-06	18	32338386	32338444	NEIL1
18	32338629	32338656	2.8e-06	18	32338629	32338656	NEIL1
18	32338978	32339105	2.8e-06	18	32338978	32339105	NEIL1
18	32339483	32339582	2.8e-06	18	32339483	32339582	NEIL1
18	32339876	32339939	2.8e-06	18	32339876	32339939	NEIL1
18	32340028	32340147	2.8e-06	18	32340028	32340147	NEIL1
18	32338629	32338656	2.8e-06	18	32338629	32338656	NEIL1
18	32338386	32338444	2.8e-06	18	32338386	32338444	NEIL1
18	32338000	32338260	2.8e-06	18	32338000	32338260	NEIL1
18	32338095	32338260	2.8e-06	18	32338095	32338260	NEIL1
18	32337860	32337927	2.8e-06	18	32337860	32337927	NEIL1
18	32339876	32339939	2.8e-06	18	32339876	32339939	NEIL1
18	32339483	32339582	2.8e-06	18	32339483	32339582	NEIL1
18	32338978	32339105	2.8e-06	18	32338978	32339105	NEIL1
18	32338629	32338656	2.8e-06	18	32338629	32338656	NEIL1
18	32340028	32340147	2.8e-06	18	32340028	32340147	NEIL1
18	32338386	32338444	2.8e-06	18	32338386	32338444	NEIL1
18	32338000	32338260	2.8e-06	18	32338000	32338260	NEIL1
18	32336385	32336533	2.8e-06	18	32336385	32336533	MAN2C1
18	32332483	32332578	2.8e-06	18	32332483	32332578	MAN2C1
18	32326804	32326927	2.8e-06	18	32326804	32326927	MAN2C1
18	32326037	32326162	2.8e-06	18	32326037	32326162	MAN2C1
18	32325688	32325791	2.8e-06	18	32325688	32325791	MAN2C1
18	32336796	32336919	2.8e-06	18	32336796	32336919	MAN2C1
18	32336616	32336725	2.8e-06	18	32336616	32336725	MAN2C1
18	32336179	32336258	2.8e-06	18	32336179	32336258	MAN2C1
18	32335967	32336076	2.8e-06	18	32335967	32336076	MAN2C1
18	32335459	32335602	2.8e-06	18	32335459	32335602	MAN2C1
18	32335216	32335372	2.8e-06	18	32335216	32335372	MAN2C1
18	32335002	32335106	2.8e-06	18	32335002	32335106	MAN2C1
18	32334687	32334781	2.8e-06	18	32334687	32334781	MAN2C1
18	32334410	32334507	2.8e-06	18	32334410	32334507	MAN2C1
18	32334044	32334199	2.8e-06	18	32334044	32334199	MAN2C1
18	32333837	32333922	2.8e-06	18	32333837	32333922	MAN2C1
18	32333594	32333715	2.8e-06	18	32333594	32333715	MAN2C1
18	32333171	32333294	2.8e-06	18	32333171	32333294	MAN2C1
18	32332675	32332820	2.8e-06	18	32332675	32332820	MAN2C1
18	32331921	32332013	2.8e-06	18	32331921	32332013	MAN2C1
18	32336796	32336919	2.8e-06	18	32336796	32336919	MAN2C1
18	32336616	32336725	2.8e-06	18	32336616	32336725	MAN2C1
18	32336385	32336533	2.8e-06	18	32336385	32336533	MAN2C1
18	32336179	32336258	2.8e-06	18	32336179	32336258	MAN2C1
18	32335967	32336076	2.8e-06	18	32335967	32336076	MAN2C1
18	32335459	32335602	2.8e-06	18	32335459	32335602	MAN2C1
18	32335216	32335372	2.8e-06	18	32335216	32335372	MAN2C1
18	32335002	32335106	2.8e-06	18	32335002	32335106	MAN2C1
18	32334649	32334781	2.8e-06	18	32334649	32334781	MAN2C1
18	32334398	32334507	2.8e-06	18	32334398	32334507	MAN2C1
18	32334044	32334218	2.8e-06	18	32334044	32334218	MAN2C1
18	32333837	32333922	2.8e-06	18	32333837	32333922	MAN2C1
18	32333594	32333715	2.8e-06	18	32333594	32333715	MAN2C1
18	32333171	32333294	2.8e-06	18	32333171	32333294	MAN2C1
18	32332675	32332820	2.8e-06	18	32332675	32332820	MAN2C1
18	32332483	32332578	2.8e-06	18	32332483	32332578	MAN2C1
18	32332142	32332258	2.8e-06	18	32332142	32332258	MAN2C1
18	32331448	32331558	2.8e-06	18	32331448	32331558	MAN2C1
18	32331187	32331293	2.8e-06	18	32331187	32331293	MAN2C1
18	32329936	32330125	2.8e-06	18	32329936	32330125	MAN2C1
18	32329449	32329626	2.8e-06	18	32329449	32329626	MAN2C1
18	32328281	32328351	2.8e-06	18	32328281	32328351	MAN2C1
18	32326804	32326927	2.8e-06	18	32326804	32326927	MAN2C1
18	32326037	32326162	2.8e-06	18	32326037	32326162	MAN2C1
18	32325688	32325791	2.8e-06	18	32325688	32325791	MAN2C1
18	32332142	32332258	2.8e-06	18	32332142	32332258	MAN2C1
18	32331921	32332013	2.8e-06	18	32331921	32332013	MAN2C1
18	32331448	32331558	2.8e-06	18	32331448	32331558	MAN2C1
18	32331187	32331293	2.8e-06	18	32331187	32331293	MAN2C1
18	32329936	32330125	2.8e-06	18	32329936	32330125	MAN2C1
18	32329449	32329626	2.8e-06	18	32329449	32329626	MAN2C1
18	32328281	32328351	2.8e-06	18	32328281	32328351	MAN2C1
18	32340028	32340147	2.8e-06	18	32340028	32340147	NEIL1
18	32339876	32339939	2.8e-06	18	32339876	32339939	NEIL1
18	32339483	32339582	2.8e-06	18	32339483	32339582	NEIL1
18	32338978	32339105	2.8e-06	18	32338978	32339105	NEIL1
18	32338629	32338656	2.8e-06	18	32338629	32338656	NEIL1
18	32338386	32338444	2.8e-06	18	32338386	32338444	NEIL1
18	32338000	32338260	2.8e-06	18	32338000	32338260	NEIL1
18	32342120	32342679	2.8e-06	18	32342120	32342679	NEIL1
18	32342120	32342679	2.8e-06	18	32342120	32342679	NEIL1
18	32342120	32342553	2.8e-06	18	32342120	32342553	NEIL1
18	32342120	32342679	2.8e-06	18	32342120	32342679	NEIL1
18	32353958	32353995	2.8e-06	18	32353958	32353995	COMMD4
18	32354082	32354258	2.8e-06	18	32354082	32354258	COMMD4
18	32354565	32354584	2.8e-06	18	32354565	32354584	COMMD4
18	32354586	32354640	2.8e-06	18	32354586	32354640	COMMD4
18	32354823	32354942	2.8e-06	18	32354823	32354942	COMMD4
18	32355229	32355268	2.8e-06	18	32355229	32355268	COMMD4
18	32355462	32355527	2.8e-06	18	32355462	32355527	COMMD4
18	32355739	32355810	2.8e-06	18	32355739	32355810	COMMD4
18	32342120	32342679	2.8e-06	18	32342120	32342679	NEIL1
18	32342120	32342553	2.8e-06	18	32342120	32342553	NEIL1
18	32342120	32342679	2.8e-06	18	32342120	32342679	NEIL1
18	32359202	32359204	2.8e-06	18	32359202	32359204	COMMD4
18	32398275	32398477	2.8e-06	18	32398275	32398477	LOC105603296
18	32397645	32397784	2.8e-06	18	32397645	32397784	LOC105603296
18	32397294	32397358	2.8e-06	18	32397294	32397358	LOC105603296
18	32396535	32396580	2.8e-06	18	32396535	32396580	LOC105603296
18	32396743	32396873	2.8e-06	18	32396743	32396873	LOC105603296
2	137998023	137998083	2.92e-06	2	137998023	137998083	MYO3B
2	137996989	137997052	2.92e-06	2	137996989	137997052	MYO3B
2	137998023	137998083	2.92e-06	2	137998023	137998083	MYO3B
2	137996989	137997052	2.92e-06	2	137996989	137997052	MYO3B
2	137998023	137998083	2.92e-06	2	137998023	137998083	MYO3B
2	137996989	137997052	2.92e-06	2	137996989	137997052	MYO3B
2	137998023	137998083	2.92e-06	2	137998023	137998083	MYO3B
2	137996989	137997052	2.92e-06	2	137996989	137997052	MYO3B
2	138029944	138030045	2.92e-06	2	138029944	138030045	MYO3B
2	138025368	138025467	2.92e-06	2	138025368	138025467	MYO3B
2	138029944	138030045	2.92e-06	2	138029944	138030045	MYO3B
2	138025368	138025467	2.92e-06	2	138025368	138025467	MYO3B
2	138029944	138030045	2.92e-06	2	138029944	138030045	MYO3B
2	138025368	138025467	2.92e-06	2	138025368	138025467	MYO3B
2	138029944	138030045	2.92e-06	2	138029944	138030045	MYO3B
2	138025368	138025467	2.92e-06	2	138025368	138025467	MYO3B
2	138046009	138046120	2.92e-06	2	138046009	138046120	MYO3B
2	138046009	138046120	2.92e-06	2	138046009	138046120	MYO3B
2	138044446	138044608	2.92e-06	2	138044446	138044608	MYO3B
2	138043088	138043168	2.92e-06	2	138043088	138043168	MYO3B
2	138044446	138044608	2.92e-06	2	138044446	138044608	MYO3B
2	138043088	138043168	2.92e-06	2	138043088	138043168	MYO3B
2	138046009	138046120	2.92e-06	2	138046009	138046120	MYO3B
2	138044446	138044608	2.92e-06	2	138044446	138044608	MYO3B
2	138043088	138043168	2.92e-06	2	138043088	138043168	MYO3B
2	138046009	138046120	2.92e-06	2	138046009	138046120	MYO3B
2	138044446	138044608	2.92e-06	2	138044446	138044608	MYO3B
2	138043088	138043168	2.92e-06	2	138043088	138043168	MYO3B
19	59652738	59652908	2.97e-06	19	59652738	59652908	ZXDC
19	59669751	59669805	2.97e-06	19	59669751	59669805	SLC41A3
19	59667886	59668092	2.97e-06	19	59667886	59668092	SLC41A3
19	59655730	59656260	2.97e-06	19	59655730	59656260	ZXDC
19	59656263	59656375	2.97e-06	19	59656263	59656375	ZXDC
19	59662770	59662894	2.97e-06	19	59662770	59662894	ZXDC
19	59665659	59665907	2.97e-06	19	59665659	59665907	ZXDC
19	59657694	59657778	2.97e-06	19	59657694	59657778	ZXDC
19	59671668	59671747	2.97e-06	19	59671668	59671747	SLC41A3
19	59672157	59672280	2.97e-06	19	59672157	59672280	SLC41A3
19	59672331	59672473	2.97e-06	19	59672331	59672473	SLC41A3
19	59674840	59674911	2.97e-06	19	59674840	59674911	SLC41A3
19	59685900	59686112	2.97e-06	19	59685900	59686112	SLC41A3
19	59675687	59675794	2.97e-06	19	59675687	59675794	SLC41A3
19	59672824	59673029	2.97e-06	19	59672824	59673029	SLC41A3
19	59700110	59700209	2.97e-06	19	59700110	59700209	ALDH1L1
19	59699942	59700040	2.97e-06	19	59699942	59700040	ALDH1L1
19	59698179	59698344	2.97e-06	19	59698179	59698344	ALDH1L1
19	59702401	59702506	2.97e-06	19	59702401	59702506	ALDH1L1
19	59696101	59696206	2.97e-06	19	59696101	59696206	ALDH1L1
19	59695449	59695648	2.97e-06	19	59695449	59695648	ALDH1L1
19	59694623	59694675	2.97e-06	19	59694623	59694675	ALDH1L1
19	59714867	59715053	2.97e-06	19	59714867	59715053	ALDH1L1
19	59713606	59713707	2.97e-06	19	59713606	59713707	ALDH1L1
19	59716749	59716875	2.97e-06	19	59716749	59716875	ALDH1L1
19	59715605	59715812	2.97e-06	19	59715605	59715812	ALDH1L1
19	59704156	59704226	2.97e-06	19	59704156	59704226	ALDH1L1
19	59713007	59713096	2.97e-06	19	59713007	59713096	ALDH1L1
19	59711311	59711448	2.97e-06	19	59711311	59711448	ALDH1L1
19	59708783	59708908	2.97e-06	19	59708783	59708908	ALDH1L1
19	59708354	59708445	2.97e-06	19	59708354	59708445	ALDH1L1
19	59707462	59707609	2.97e-06	19	59707462	59707609	ALDH1L1
19	59706061	59706163	2.97e-06	19	59706061	59706163	ALDH1L1
19	59704387	59704537	2.97e-06	19	59704387	59704537	ALDH1L1
19	59670148	59670571	2.97e-06	19	59670148	59670571	SLC41A3
12	49116549	49116828	2.97e-06	12	49116549	49116828	TMEM88B
12	49115627	49115850	2.97e-06	12	49115627	49115850	TMEM88B
12	49105103	49105446	2.97e-06	12	49105103	49105446	VWA1
12	49105479	49105641	2.97e-06	12	49105479	49105641	VWA1
12	49105644	49105759	2.97e-06	12	49105644	49105759	VWA1
12	49107390	49107947	2.97e-06	12	49107390	49107947	VWA1
12	49109018	49109084	2.97e-06	12	49109018	49109084	VWA1
12	49127359	49127445	2.97e-06	12	49127359	49127445	MRPL20
12	49129858	49130028	2.97e-06	12	49129858	49130028	MRPL20
12	49128173	49128250	2.97e-06	12	49128173	49128250	MRPL20
12	49119796	49120127	2.97e-06	12	49119796	49120127	ANKRD65
12	49120354	49120888	2.97e-06	12	49120354	49120888	ANKRD65
12	49121663	49122067	2.97e-06	12	49121663	49122067	ANKRD65
12	49134750	49134870	2.97e-06	12	49134750	49134870	CCNL2
12	49133878	49133987	2.97e-06	12	49133878	49133987	CCNL2
12	49133526	49133600	2.97e-06	12	49133526	49133600	CCNL2
12	49132767	49133051	2.97e-06	12	49132767	49133051	CCNL2
12	49134750	49134870	2.97e-06	12	49134750	49134870	CCNL2
12	49133878	49133987	2.97e-06	12	49133878	49133987	CCNL2
12	49133532	49133600	2.97e-06	12	49133532	49133600	CCNL2
12	49134750	49134870	2.97e-06	12	49134750	49134870	CCNL2
12	49133878	49133987	2.97e-06	12	49133878	49133987	CCNL2
12	49133526	49133600	2.97e-06	12	49133526	49133600	CCNL2
12	49132767	49133051	2.97e-06	12	49132767	49133051	CCNL2
12	49127531	49127641	2.97e-06	12	49127531	49127641	MRPL20
12	49148499	49148597	2.97e-06	12	49148499	49148597	AURKAIP1
12	49148499	49148597	2.97e-06	12	49148499	49148597	AURKAIP1
12	49147960	49148405	2.97e-06	12	49147960	49148405	AURKAIP1
12	49143009	49143060	2.97e-06	12	49143009	49143060	AURKAIP1
12	49147960	49148405	2.97e-06	12	49147960	49148405	AURKAIP1
12	49143009	49143060	2.97e-06	12	49143009	49143060	AURKAIP1
12	49136444	49136462	2.97e-06	12	49136444	49136462	CCNL2
12	49135801	49135865	2.97e-06	12	49135801	49135865	CCNL2
12	49139848	49140199	2.97e-06	12	49139848	49140199	CCNL2
12	49139611	49139703	2.97e-06	12	49139611	49139703	CCNL2
12	49139421	49139532	2.97e-06	12	49139421	49139532	CCNL2
12	49138803	49138944	2.97e-06	12	49138803	49138944	CCNL2
12	49138612	49138716	2.97e-06	12	49138612	49138716	CCNL2
12	49138331	49138430	2.97e-06	12	49138331	49138430	CCNL2
12	49135801	49135865	2.97e-06	12	49135801	49135865	CCNL2
12	49139848	49140199	2.97e-06	12	49139848	49140199	CCNL2
12	49139611	49139703	2.97e-06	12	49139611	49139703	CCNL2
12	49139421	49139532	2.97e-06	12	49139421	49139532	CCNL2
12	49138803	49138944	2.97e-06	12	49138803	49138944	CCNL2
12	49138612	49138716	2.97e-06	12	49138612	49138716	CCNL2
12	49138331	49138430	2.97e-06	12	49138331	49138430	CCNL2
12	49135801	49135865	2.97e-06	12	49135801	49135865	CCNL2
12	49183154	49183257	2.97e-06	12	49183154	49183257	DVL1
12	49183504	49183642	2.97e-06	12	49183504	49183642	DVL1
12	49183854	49183947	2.97e-06	12	49183854	49183947	DVL1
12	49184102	49184171	2.97e-06	12	49184102	49184171	DVL1
12	49184248	49184387	2.97e-06	12	49184248	49184387	DVL1
12	49184461	49184537	2.97e-06	12	49184461	49184537	DVL1
12	49177289	49177458	2.97e-06	12	49177289	49177458	DVL1
12	49182535	49182604	2.97e-06	12	49182535	49182604	DVL1
12	49182730	49182851	2.97e-06	12	49182730	49182851	DVL1
12	49171034	49171057	2.97e-06	12	49171034	49171057	MXRA8
12	49169932	49169980	2.97e-06	12	49169932	49169980	MXRA8
12	49172221	49172299	2.97e-06	12	49172221	49172299	MXRA8
12	49173338	49173360	2.97e-06	12	49173338	49173360	MXRA8
12	49173045	49173125	2.97e-06	12	49173045	49173125	MXRA8
12	49172873	49172949	2.97e-06	12	49172873	49172949	MXRA8
12	49172757	49172793	2.97e-06	12	49172757	49172793	MXRA8
12	49172417	49172575	2.97e-06	12	49172417	49172575	MXRA8
12	49171971	49172219	2.97e-06	12	49171971	49172219	MXRA8
12	49171811	49171969	2.97e-06	12	49171811	49171969	MXRA8
12	49171172	49171455	2.97e-06	12	49171172	49171455	MXRA8
12	49191344	49191547	2.97e-06	12	49191344	49191547	LOC101104514
12	49192900	49193096	2.97e-06	12	49192900	49193096	LOC101104514
12	49191173	49191196	2.97e-06	12	49191173	49191196	LOC101104514
12	49191199	49191250	2.97e-06	12	49191199	49191250	LOC101104514
12	49191688	49192825	2.97e-06	12	49191688	49192825	LOC101104514
12	49191132	49191170	2.97e-06	12	49191132	49191170	LOC101104514
12	49190040	49191001	2.97e-06	12	49190040	49191001	LOC101104514
12	49195688	49195851	2.97e-06	12	49195688	49195851	CPTP
12	49195886	49196241	2.97e-06	12	49195886	49196241	CPTP
12	49196325	49196440	2.97e-06	12	49196325	49196440	CPTP
12	49195688	49195851	2.97e-06	12	49195688	49195851	CPTP
12	49195886	49196241	2.97e-06	12	49195886	49196241	CPTP
12	49196383	49196504	2.97e-06	12	49196383	49196504	CPTP
12	49184953	49185030	2.97e-06	12	49184953	49185030	DVL1
12	49185695	49185826	2.97e-06	12	49185695	49185826	DVL1
12	49186024	49186191	2.97e-06	12	49186024	49186191	DVL1
12	49186279	49186535	2.97e-06	12	49186279	49186535	DVL1
12	49199728	49199825	2.97e-06	12	49199728	49199825	CPSF3L
12	49198804	49198831	2.97e-06	12	49198804	49198831	CPSF3L
12	49184750	49184817	2.97e-06	12	49184750	49184817	DVL1
5	107327129	107327243	3.1e-06	5	107327129	107327243	WDR36
5	107327734	107327899	3.1e-06	5	107327734	107327899	WDR36
5	107328352	107328460	3.1e-06	5	107328352	107328460	WDR36
5	107330334	107330413	3.1e-06	5	107330334	107330413	WDR36
5	107337285	107337382	3.1e-06	5	107337285	107337382	WDR36
5	107337750	107337895	3.1e-06	5	107337750	107337895	WDR36
5	107340868	107340987	3.1e-06	5	107340868	107340987	WDR36
5	107341173	107341254	3.1e-06	5	107341173	107341254	WDR36
5	107342442	107342629	3.1e-06	5	107342442	107342629	WDR36
5	107343593	107343739	3.1e-06	5	107343593	107343739	WDR36
5	107335491	107335598	3.1e-06	5	107335491	107335598	WDR36
5	107379434	107384137	3.1e-06	5	107379434	107384137	LOC106991207
5	107303728	107303755	3.1e-06	5	107303728	107303755	WDR36
5	107314753	107314873	3.1e-06	5	107314753	107314873	WDR36
5	107314170	107314345	3.1e-06	5	107314170	107314345	WDR36
5	107313774	107313906	3.1e-06	5	107313774	107313906	WDR36
5	107312128	107312182	3.1e-06	5	107312128	107312182	WDR36
5	107310495	107310627	3.1e-06	5	107310495	107310627	WDR36
5	107308690	107308807	3.1e-06	5	107308690	107308807	WDR36
5	107306276	107306376	3.1e-06	5	107306276	107306376	WDR36
5	107301844	107302005	3.1e-06	5	107301844	107302005	WDR36
5	107317093	107317179	3.1e-06	5	107317093	107317179	WDR36
5	107315364	107315429	3.1e-06	5	107315364	107315429	WDR36
5	107327129	107327243	3.1e-06	5	107327129	107327243	WDR36
5	107318274	107318419	3.1e-06	5	107318274	107318419	WDR36
5	107327734	107327899	3.1e-06	5	107327734	107327899	WDR36
5	107328352	107328460	3.1e-06	5	107328352	107328460	WDR36
5	107330334	107330413	3.1e-06	5	107330334	107330413	WDR36
5	107337285	107337382	3.1e-06	5	107337285	107337382	WDR36
5	107337750	107337895	3.1e-06	5	107337750	107337895	WDR36
5	107340868	107340987	3.1e-06	5	107340868	107340987	WDR36
5	107341173	107341254	3.1e-06	5	107341173	107341254	WDR36
5	107342442	107342629	3.1e-06	5	107342442	107342629	WDR36
5	107343593	107343739	3.1e-06	5	107343593	107343739	WDR36
5	107335491	107335598	3.1e-06	5	107335491	107335598	WDR36
5	107379434	107384137	3.1e-06	5	107379434	107384137	LOC106991207
7	78979351	78980142	3.17e-06	7	78979351	78980142	LOC105615764
7	78978555	78979193	3.17e-06	7	78978555	78979193	LOC101122955
7	78978302	78978553	3.17e-06	7	78978302	78978553	LOC101122955
7	78992320	78994542	3.17e-06	7	78992320	78994542	LOC101123216
7	79016959	79017085	3.17e-06	7	79016959	79017085	LOC105615805
7	79007430	79008034	3.17e-06	7	79007430	79008034	LOC105614185
7	79008037	79008058	3.17e-06	7	79008037	79008058	LOC105614185
7	79034002	79036152	3.17e-06	7	79034002	79036152	LOC101101897
7	79062795	79062855	3.17e-06	7	79062795	79062855	LOC101102399
7	79063223	79063225	3.17e-06	7	79063223	79063225	LOC101102399
7	79062690	79062792	3.17e-06	7	79062690	79062792	LOC101102399
7	79060432	79062688	3.17e-06	7	79060432	79062688	LOC101102399
7	79019467	79022243	3.17e-06	7	79019467	79022243	LOC105615805
5	78438807	78438913	3.5e-06	5	78438807	78438913	RASGRF2
5	78460529	78460641	3.5e-06	5	78460529	78460641	RASGRF2
5	78468937	78469040	3.5e-06	5	78468937	78469040	RASGRF2
5	78468555	78468615	3.5e-06	5	78468555	78468615	RASGRF2
5	78471874	78471958	3.5e-06	5	78471874	78471958	RASGRF2
5	78475662	78475859	3.5e-06	5	78475662	78475859	RASGRF2
5	78482344	78482461	3.5e-06	5	78482344	78482461	RASGRF2
5	78483029	78483097	3.5e-06	5	78483029	78483097	RASGRF2
5	78486032	78486121	3.5e-06	5	78486032	78486121	RASGRF2
5	78480996	78481075	3.5e-06	5	78480996	78481075	RASGRF2
11	27058041	27058174	3.67e-06	11	27058041	27058174	KDM6B
11	27058289	27058403	3.67e-06	11	27058289	27058403	KDM6B
11	27058509	27058696	3.67e-06	11	27058509	27058696	KDM6B
11	27058838	27058979	3.67e-06	11	27058838	27058979	KDM6B
11	27059249	27059375	3.67e-06	11	27059249	27059375	KDM6B
11	27059462	27059501	3.67e-06	11	27059462	27059501	KDM6B
11	27060526	27060557	3.67e-06	11	27060526	27060557	KDM6B
11	27057717	27057781	3.67e-06	11	27057717	27057781	KDM6B
11	27058028	27058039	3.67e-06	11	27058028	27058039	KDM6B
11	27057863	27057934	3.67e-06	11	27057863	27057934	KDM6B
11	27056467	27056572	3.67e-06	11	27056467	27056572	KDM6B
11	27056212	27056338	3.67e-06	11	27056212	27056338	KDM6B
11	27055953	27056093	3.67e-06	11	27055953	27056093	KDM6B
11	27055385	27055950	3.67e-06	11	27055385	27055950	KDM6B
11	27053984	27054152	3.67e-06	11	27053984	27054152	KDM6B
11	27054457	27055382	3.67e-06	11	27054457	27055382	KDM6B
11	27053357	27053460	3.67e-06	11	27053357	27053460	KDM6B
11	27053024	27053185	3.67e-06	11	27053024	27053185	KDM6B
11	27052847	27052939	3.67e-06	11	27052847	27052939	KDM6B
11	27053267	27053355	3.67e-06	11	27053267	27053355	KDM6B
11	27052519	27052738	3.67e-06	11	27052519	27052738	KDM6B
11	27052328	27052426	3.67e-06	11	27052328	27052426	KDM6B
11	27051963	27052099	3.67e-06	11	27051963	27052099	KDM6B
11	27053553	27053902	3.67e-06	11	27053553	27053902	KDM6B
11	27063605	27063685	3.67e-06	11	27063605	27063685	NAA38
11	27062936	27063045	3.67e-06	11	27062936	27063045	NAA38
11	27063234	27063645	3.67e-06	11	27063234	27063645	NAA38
11	27063234	27063420	3.67e-06	11	27063234	27063420	NAA38
11	27062936	27063045	3.67e-06	11	27062936	27063045	NAA38
11	27061864	27061892	3.67e-06	11	27061864	27061892	TMEM88
11	27061639	27061861	3.67e-06	11	27061639	27061861	TMEM88
11	27061402	27061527	3.67e-06	11	27061402	27061527	TMEM88
11	27061323	27061400	3.67e-06	11	27061323	27061400	TMEM88
11	27057387	27057592	3.67e-06	11	27057387	27057592	KDM6B
11	27064764	27064982	3.67e-06	11	27064764	27064982	LOC101105010
11	27065530	27065757	3.67e-06	11	27065530	27065757	LOC101105010
11	27064319	27064645	3.67e-06	11	27064319	27064645	LOC101105010
11	27064764	27064982	3.67e-06	11	27064764	27064982	LOC101105010
11	27065530	27065757	3.67e-06	11	27065530	27065757	LOC101105010
11	27064319	27064478	3.67e-06	11	27064319	27064478	LOC101105010
11	27064569	27064645	3.67e-06	11	27064569	27064645	LOC101105010
11	27096181	27096384	3.67e-06	11	27096181	27096384	CHD3
11	27095751	27095984	3.67e-06	11	27095751	27095984	CHD3
11	27095239	27095432	3.67e-06	11	27095239	27095432	CHD3
11	27094921	27095071	3.67e-06	11	27094921	27095071	CHD3
11	27094633	27094763	3.67e-06	11	27094633	27094763	CHD3
11	27094313	27094401	3.67e-06	11	27094313	27094401	CHD3
11	27094212	27094310	3.67e-06	11	27094212	27094310	CHD3
11	27092722	27092846	3.67e-06	11	27092722	27092846	CHD3
11	27092294	27092464	3.67e-06	11	27092294	27092464	CHD3
11	27091693	27091805	3.67e-06	11	27091693	27091805	CHD3
11	27090289	27090367	3.67e-06	11	27090289	27090367	CHD3
11	27098827	27099018	3.67e-06	11	27098827	27099018	CHD3
11	27098336	27098435	3.67e-06	11	27098336	27098435	CHD3
11	27097848	27097979	3.67e-06	11	27097848	27097979	CHD3
11	27096918	27097129	3.67e-06	11	27096918	27097129	CHD3
11	27114362	27114857	3.67e-06	11	27114362	27114857	LOC101120178
11	27114211	27114263	3.67e-06	11	27114211	27114263	LOC101120178
11	27099173	27099373	3.67e-06	11	27099173	27099373	CHD3
11	27102771	27103002	3.67e-06	11	27102771	27103002	CHD3
11	27103290	27103456	3.67e-06	11	27103290	27103456	CHD3
11	27103908	27104085	3.67e-06	11	27103908	27104085	CHD3
11	27104526	27104591	3.67e-06	11	27104526	27104591	CHD3
11	27105042	27105127	3.67e-06	11	27105042	27105127	CHD3
11	27105256	27105389	3.67e-06	11	27105256	27105389	CHD3
11	27105943	27106087	3.67e-06	11	27105943	27106087	CHD3
11	27106223	27106385	3.67e-06	11	27106223	27106385	CHD3
11	27106500	27106621	3.67e-06	11	27106500	27106621	CHD3
11	27106720	27106855	3.67e-06	11	27106720	27106855	CHD3
11	27106968	27107069	3.67e-06	11	27106968	27107069	CHD3
11	27107248	27107376	3.67e-06	11	27107248	27107376	CHD3
11	27107585	27107693	3.67e-06	11	27107585	27107693	CHD3
11	27107887	27108019	3.67e-06	11	27107887	27108019	CHD3
11	27108280	27108465	3.67e-06	11	27108280	27108465	CHD3
11	27108674	27108728	3.67e-06	11	27108674	27108728	CHD3
11	27109781	27109944	3.67e-06	11	27109781	27109944	CHD3
11	27110163	27110289	3.67e-06	11	27110163	27110289	CHD3
11	27102466	27102590	3.67e-06	11	27102466	27102590	CHD3
11	27101836	27101953	3.67e-06	11	27101836	27101953	CHD3
11	27101096	27101227	3.67e-06	11	27101096	27101227	CHD3
11	27100725	27100866	3.67e-06	11	27100725	27100866	CHD3
11	27100418	27100591	3.67e-06	11	27100418	27100591	CHD3
11	27100139	27100260	3.67e-06	11	27100139	27100260	CHD3
11	27099743	27099880	3.67e-06	11	27099743	27099880	CHD3
11	27110773	27110891	3.67e-06	11	27110773	27110891	CHD3
11	27131555	27131639	3.67e-06	11	27131555	27131639	CNTROB
11	27130588	27130776	3.67e-06	11	27130588	27130776	CNTROB
11	27130397	27130480	3.67e-06	11	27130397	27130480	CNTROB
11	27121746	27121840	3.67e-06	11	27121746	27121840	KCNAB3
11	27121925	27122045	3.67e-06	11	27121925	27122045	KCNAB3
11	27122171	27122256	3.67e-06	11	27122171	27122256	KCNAB3
11	27122523	27122609	3.67e-06	11	27122523	27122609	KCNAB3
11	27122802	27122845	3.67e-06	11	27122802	27122845	KCNAB3
11	27123054	27123098	3.67e-06	11	27123054	27123098	KCNAB3
11	27123192	27123236	3.67e-06	11	27123192	27123236	KCNAB3
11	27124447	27124526	3.67e-06	11	27124447	27124526	KCNAB3
11	27124773	27124810	3.67e-06	11	27124773	27124810	KCNAB3
11	27124912	27124996	3.67e-06	11	27124912	27124996	KCNAB3
11	27121290	27121378	3.67e-06	11	27121290	27121378	KCNAB3
11	27121549	27121669	3.67e-06	11	27121549	27121669	KCNAB3
11	27121746	27121840	3.67e-06	11	27121746	27121840	KCNAB3
11	27121925	27122045	3.67e-06	11	27121925	27122045	KCNAB3
11	27122171	27122256	3.67e-06	11	27122171	27122256	KCNAB3
11	27122523	27122609	3.67e-06	11	27122523	27122609	KCNAB3
11	27122802	27122845	3.67e-06	11	27122802	27122845	KCNAB3
11	27123192	27123236	3.67e-06	11	27123192	27123236	KCNAB3
11	27124447	27124526	3.67e-06	11	27124447	27124526	KCNAB3
11	27124773	27124810	3.67e-06	11	27124773	27124810	KCNAB3
11	27124912	27124996	3.67e-06	11	27124912	27124996	KCNAB3
11	27121549	27121669	3.67e-06	11	27121549	27121669	KCNAB3
11	27121290	27121378	3.67e-06	11	27121290	27121378	KCNAB3
11	27120963	27121037	3.67e-06	11	27120963	27121037	KCNAB3
11	27120963	27121037	3.67e-06	11	27120963	27121037	KCNAB3
11	27121290	27121378	3.67e-06	11	27121290	27121378	KCNAB3
11	27121549	27121669	3.67e-06	11	27121549	27121669	KCNAB3
11	27121746	27121840	3.67e-06	11	27121746	27121840	KCNAB3
11	27121925	27122045	3.67e-06	11	27121925	27122045	KCNAB3
11	27122171	27122256	3.67e-06	11	27122171	27122256	KCNAB3
11	27122523	27122609	3.67e-06	11	27122523	27122609	KCNAB3
11	27122802	27122845	3.67e-06	11	27122802	27122845	KCNAB3
11	27123054	27123098	3.67e-06	11	27123054	27123098	KCNAB3
11	27123192	27123236	3.67e-06	11	27123192	27123236	KCNAB3
11	27124447	27124526	3.67e-06	11	27124447	27124526	KCNAB3
11	27124773	27124810	3.67e-06	11	27124773	27124810	KCNAB3
11	27124912	27124955	3.67e-06	11	27124912	27124955	KCNAB3
11	27126270	27126280	3.67e-06	11	27126270	27126280	KCNAB3
11	27120963	27121037	3.67e-06	11	27120963	27121037	KCNAB3
11	27128843	27128913	3.67e-06	11	27128843	27128913	TRAPPC1
11	27128015	27128140	3.67e-06	11	27128015	27128140	TRAPPC1
11	27128393	27128531	3.67e-06	11	27128393	27128531	TRAPPC1
11	27129065	27129163	3.67e-06	11	27129065	27129163	TRAPPC1
11	27144102	27144224	3.67e-06	11	27144102	27144224	CNTROB
11	27143796	27143871	3.67e-06	11	27143796	27143871	CNTROB
11	27143207	27143342	3.67e-06	11	27143207	27143342	CNTROB
11	27142899	27143069	3.67e-06	11	27142899	27143069	CNTROB
11	27142658	27142721	3.67e-06	11	27142658	27142721	CNTROB
11	27142241	27142395	3.67e-06	11	27142241	27142395	CNTROB
11	27141111	27141372	3.67e-06	11	27141111	27141372	CNTROB
11	27139905	27140067	3.67e-06	11	27139905	27140067	CNTROB
11	27139595	27139720	3.67e-06	11	27139595	27139720	CNTROB
11	27138899	27139032	3.67e-06	11	27138899	27139032	CNTROB
11	27136080	27136226	3.67e-06	11	27136080	27136226	CNTROB
11	27135547	27135783	3.67e-06	11	27135547	27135783	CNTROB
11	27134260	27134358	3.67e-06	11	27134260	27134358	CNTROB
11	27133831	27133947	3.67e-06	11	27133831	27133947	CNTROB
11	27133498	27133614	3.67e-06	11	27133498	27133614	CNTROB
11	27132452	27132608	3.67e-06	11	27132452	27132608	CNTROB
11	27131893	27131974	3.67e-06	11	27131893	27131974	CNTROB
5	107595591	107595669	3.73e-06	5	107595591	107595669	CAMK4
5	107623799	107623861	3.73e-06	5	107623799	107623861	CAMK4
5	107627134	107627216	3.73e-06	5	107627134	107627216	CAMK4
20	27571193	27571206	3.73e-06	20	27571193	27571206	LOC101110710
20	27573290	27573417	3.73e-06	20	27573290	27573417	LOC101110710
20	27573281	27573287	3.73e-06	20	27573281	27573287	LOC101110710
20	27573201	27573279	3.73e-06	20	27573201	27573279	LOC101110710
20	27572027	27572302	3.73e-06	20	27572027	27572302	LOC101110710
20	27571805	27571909	3.73e-06	20	27571805	27571909	LOC101110710
20	27571346	27571378	3.73e-06	20	27571346	27571378	LOC101110710
20	27573942	27574150	3.73e-06	20	27573942	27574150	LOC101110710
20	27574518	27574520	3.73e-06	20	27574518	27574520	LOC101110710
20	27574449	27574515	3.73e-06	20	27574449	27574515	LOC101110710
12	55696261	55697182	3.81e-06	12	55696261	55697182	PAPPA2
12	55696261	55697182	3.81e-06	12	55696261	55697182	PAPPA2
12	79001687	79001986	3.86e-06	12	79001687	79001986	GPR37L1
12	79000972	79001685	3.86e-06	12	79000972	79001685	GPR37L1
12	79019617	79019693	3.86e-06	12	79019617	79019693	LOC101114718
12	79018343	79018480	3.86e-06	12	79018343	79018480	LOC101114718
12	79018092	79018174	3.86e-06	12	79018092	79018174	LOC101114718
12	79016601	79016734	3.86e-06	12	79016601	79016734	LOC101114718
12	79016737	79016879	3.86e-06	12	79016737	79016879	LOC101114718
12	79009687	79009765	3.86e-06	12	79009687	79009765	ARL8A
12	79008630	79008722	3.86e-06	12	79008630	79008722	ARL8A
12	79005194	79005311	3.86e-06	12	79005194	79005311	GPR37L1
12	79003924	79004252	3.86e-06	12	79003924	79004252	GPR37L1
12	79021696	79021754	3.86e-06	12	79021696	79021754	LOC101114718
12	79021252	79021294	3.86e-06	12	79021252	79021294	LOC101114718
12	79021110	79021250	3.86e-06	12	79021110	79021250	LOC101114718
12	79020776	79020860	3.86e-06	12	79020776	79020860	LOC101114718
1	27807160	27807942	4.11e-06	1	27807160	27807942	GLIS1
7	22541536	22541587	4.19e-06	7	22541536	22541587	LOC101109278
7	22540921	22541336	4.19e-06	7	22540921	22541336	LOC101109278
7	22545465	22545510	4.19e-06	7	22545465	22545510	LOC105615646
7	22545010	22545341	4.19e-06	7	22545010	22545341	LOC105615646
7	22586257	22586600	4.19e-06	7	22586257	22586600	LOC105614493
7	22586815	22586863	4.19e-06	7	22586815	22586863	LOC105614493
7	22607920	22607965	4.19e-06	7	22607920	22607965	LOC101110848
7	22607437	22607720	4.19e-06	7	22607437	22607720	LOC101110848
7	22602748	22603091	4.19e-06	7	22602748	22603091	LOC101110597
7	22603204	22603249	4.19e-06	7	22603204	22603249	LOC101110597
7	22622104	22622173	4.19e-06	7	22622104	22622173	LOC106991256
7	22623615	22623687	4.19e-06	7	22623615	22623687	LOC106991256
7	22620786	22620912	4.19e-06	7	22620786	22620912	LOC106991256
7	22509904	22510214	4.19e-06	7	22509904	22510214	LOC106991273
7	22510423	22510471	4.19e-06	7	22510423	22510471	LOC106991273
7	22521203	22521555	4.19e-06	7	22521203	22521555	LOC101109021
7	22521671	22521716	4.19e-06	7	22521671	22521716	LOC101109021
7	22541536	22541587	4.19e-06	7	22541536	22541587	LOC101109278
7	22540921	22541336	4.19e-06	7	22540921	22541336	LOC101109278
7	22545465	22545510	4.19e-06	7	22545465	22545510	LOC105615646
7	22545010	22545341	4.19e-06	7	22545010	22545341	LOC105615646
7	22586257	22586600	4.19e-06	7	22586257	22586600	LOC105614493
7	22586815	22586863	4.19e-06	7	22586815	22586863	LOC105614493
5	107595591	107595669	4.3e-06	5	107595591	107595669	CAMK4
5	107623799	107623861	4.3e-06	5	107623799	107623861	CAMK4
5	107730117	107730192	4.32e-06	5	107730117	107730192	CAMK4
5	107740542	107740668	4.32e-06	5	107740542	107740668	CAMK4
5	107747030	107747182	4.32e-06	5	107747030	107747182	CAMK4
5	107748845	107749157	4.32e-06	5	107748845	107749157	CAMK4
5	107751846	107751985	4.32e-06	5	107751846	107751985	CAMK4
5	107752846	107752944	4.32e-06	5	107752846	107752944	CAMK4
5	107767322	107767548	4.32e-06	5	107767322	107767548	STARD4
5	107768433	107768535	4.32e-06	5	107768433	107768535	STARD4
5	107767322	107767548	4.32e-06	5	107767322	107767548	STARD4
5	107768433	107768547	4.32e-06	5	107768433	107768547	STARD4
5	107769406	107769532	4.32e-06	5	107769406	107769532	STARD4
5	107775569	107775673	4.32e-06	5	107775569	107775673	STARD4
5	107774589	107774638	4.32e-06	5	107774589	107774638	STARD4
21	49518293	49518435	4.32e-06	21	49518293	49518435	ANO9
21	49517983	49518108	4.32e-06	21	49517983	49518108	ANO9
21	49517622	49517879	4.32e-06	21	49517622	49517879	ANO9
21	49520725	49520750	4.32e-06	21	49520725	49520750	ANO9
21	49520753	49520820	4.32e-06	21	49520753	49520820	ANO9
21	49520934	49520994	4.32e-06	21	49520934	49520994	ANO9
21	49521066	49521148	4.32e-06	21	49521066	49521148	ANO9
21	49521403	49521507	4.32e-06	21	49521403	49521507	ANO9
21	49521607	49521768	4.32e-06	21	49521607	49521768	ANO9
21	49522096	49522207	4.32e-06	21	49522096	49522207	ANO9
21	49521850	49521886	4.32e-06	21	49521850	49521886	ANO9
21	49519590	49519636	4.32e-06	21	49519590	49519636	ANO9
21	49519902	49519975	4.32e-06	21	49519902	49519975	ANO9
21	49520192	49520326	4.32e-06	21	49520192	49520326	ANO9
21	49519762	49519820	4.32e-06	21	49519762	49519820	ANO9
21	49537471	49537521	4.32e-06	21	49537471	49537521	SIGIRR
21	49539106	49539268	4.32e-06	21	49539106	49539268	SIGIRR
21	49540074	49540272	4.32e-06	21	49540074	49540272	SIGIRR
21	49540758	49540891	4.32e-06	21	49540758	49540891	SIGIRR
21	49540990	49541130	4.32e-06	21	49540990	49541130	SIGIRR
21	49541476	49541619	4.32e-06	21	49541476	49541619	SIGIRR
21	49541977	49542046	4.32e-06	21	49541977	49542046	SIGIRR
21	49542957	49543117	4.32e-06	21	49542957	49543117	SIGIRR
21	49542477	49542666	4.32e-06	21	49542477	49542666	SIGIRR
21	49542140	49542290	4.32e-06	21	49542140	49542290	SIGIRR
21	49542048	49542077	4.32e-06	21	49542048	49542077	SIGIRR
21	49544879	49545093	4.32e-06	21	49544879	49545093	PKP3
21	49544862	49544876	4.32e-06	21	49544862	49544876	PKP3
21	49544655	49544687	4.32e-06	21	49544655	49544687	PKP3
21	49530593	49530650	4.32e-06	21	49530593	49530650	ANO9
21	49530757	49530854	4.32e-06	21	49530757	49530854	ANO9
21	49531976	49532223	4.32e-06	21	49531976	49532223	ANO9
21	49532739	49532840	4.32e-06	21	49532739	49532840	ANO9
21	49532912	49533005	4.32e-06	21	49532912	49533005	ANO9
21	49533102	49533211	4.32e-06	21	49533102	49533211	ANO9
21	49533282	49533373	4.32e-06	21	49533282	49533373	ANO9
21	49533542	49533669	4.32e-06	21	49533542	49533669	ANO9
21	49530956	49531286	4.32e-06	21	49530956	49531286	ANO9
21	49548851	49549099	4.32e-06	21	49548851	49549099	PKP3
21	49545267	49545420	4.32e-06	21	49545267	49545420	PKP3
21	49545645	49545830	4.32e-06	21	49545645	49545830	PKP3
21	49548787	49548848	4.32e-06	21	49548787	49548848	PKP3
21	49548478	49548785	4.32e-06	21	49548478	49548785	PKP3
21	49548267	49548390	4.32e-06	21	49548267	49548390	PKP3
21	49547199	49547403	4.32e-06	21	49547199	49547403	PKP3
21	49546688	49546862	4.32e-06	21	49546688	49546862	PKP3
21	49546143	49546260	4.32e-06	21	49546143	49546260	PKP3
21	49546066	49546077	4.32e-06	21	49546066	49546077	PKP3
21	49546034	49546064	4.32e-06	21	49546034	49546064	PKP3
21	49551016	49551046	4.32e-06	21	49551016	49551046	PKP3
21	49545910	49546031	4.32e-06	21	49545910	49546031	PKP3
21	49562692	49562800	4.32e-06	21	49562692	49562800	B4GALNT4
21	49563171	49563297	4.32e-06	21	49563171	49563297	B4GALNT4
21	49563638	49563791	4.32e-06	21	49563638	49563791	B4GALNT4
21	49563894	49563966	4.32e-06	21	49563894	49563966	B4GALNT4
21	49564102	49564255	4.32e-06	21	49564102	49564255	B4GALNT4
21	49564342	49564631	4.32e-06	21	49564342	49564631	B4GALNT4
21	49566505	49567522	4.32e-06	21	49566505	49567522	B4GALNT4
21	49567683	49567863	4.32e-06	21	49567683	49567863	B4GALNT4
21	49567975	49568084	4.32e-06	21	49567975	49568084	B4GALNT4
21	49568410	49568483	4.32e-06	21	49568410	49568483	B4GALNT4
21	49569653	49569731	4.32e-06	21	49569653	49569731	B4GALNT4
21	49569880	49569947	4.32e-06	21	49569880	49569947	B4GALNT4
21	49570107	49570207	4.32e-06	21	49570107	49570207	B4GALNT4
21	49570285	49570375	4.32e-06	21	49570285	49570375	B4GALNT4
21	49570454	49570549	4.32e-06	21	49570454	49570549	B4GALNT4
21	49570622	49570717	4.32e-06	21	49570622	49570717	B4GALNT4
21	49571006	49571109	4.32e-06	21	49571006	49571109	B4GALNT4
21	49574171	49574227	4.32e-06	21	49574171	49574227	B4GALNT4
21	49574230	49574254	4.32e-06	21	49574230	49574254	B4GALNT4
21	49568162	49568295	4.32e-06	21	49568162	49568295	B4GALNT4
18	32177439	32177501	4.48e-06	18	32177439	32177501	PTPN9
18	32213861	32213950	4.48e-06	18	32213861	32213950	PTPN9
18	32211500	32211553	4.48e-06	18	32211500	32211553	PTPN9
18	32219948	32220053	4.48e-06	18	32219948	32220053	PTPN9
18	32214672	32214796	4.48e-06	18	32214672	32214796	PTPN9
18	32213861	32213950	4.48e-06	18	32213861	32213950	PTPN9
18	32219948	32220053	4.48e-06	18	32219948	32220053	PTPN9
18	32211410	32211553	4.48e-06	18	32211410	32211553	PTPN9
18	32214672	32214796	4.48e-06	18	32214672	32214796	PTPN9
18	32230894	32231222	4.48e-06	18	32230894	32231222	PTPN9
18	32229005	32229115	4.48e-06	18	32229005	32229115	PTPN9
18	32240148	32240214	4.48e-06	18	32240148	32240214	PTPN9
18	32235045	32235138	4.48e-06	18	32235045	32235138	PTPN9
18	32240148	32240214	4.48e-06	18	32240148	32240214	PTPN9
18	32235045	32235138	4.48e-06	18	32235045	32235138	PTPN9
18	32230894	32231222	4.48e-06	18	32230894	32231222	PTPN9
18	32229005	32229115	4.48e-06	18	32229005	32229115	PTPN9
18	32247942	32248153	4.48e-06	18	32247942	32248153	PTPN9
18	32246916	32247123	4.48e-06	18	32246916	32247123	PTPN9
18	32246345	32246495	4.48e-06	18	32246345	32246495	PTPN9
18	32245072	32245150	4.48e-06	18	32245072	32245150	PTPN9
18	32247942	32248153	4.48e-06	18	32247942	32248153	PTPN9
18	32246916	32247123	4.48e-06	18	32246916	32247123	PTPN9
18	32246345	32246495	4.48e-06	18	32246345	32246495	PTPN9
18	32245072	32245150	4.48e-06	18	32245072	32245150	PTPN9
5	78183912	78184083	4.52e-06	5	78183912	78184083	MSH3
5	78183912	78184083	4.52e-06	5	78183912	78184083	MSH3
5	78187158	78187251	4.52e-06	5	78187158	78187251	MSH3
5	78187158	78187251	4.52e-06	5	78187158	78187251	MSH3
19	60415797	60415845	4.52e-06	19	60415797	60415845	CFAP100
19	60421767	60421838	4.52e-06	19	60421767	60421838	CFAP100
19	60437431	60437604	4.52e-06	19	60437431	60437604	CFAP100
19	60438493	60438663	4.52e-06	19	60438493	60438663	CFAP100
19	60439423	60439516	4.52e-06	19	60439423	60439516	CFAP100
19	60426163	60426263	4.52e-06	19	60426163	60426263	CFAP100
19	60427999	60428185	4.52e-06	19	60427999	60428185	CFAP100
19	60430667	60430734	4.52e-06	19	60430667	60430734	CFAP100
19	60430806	60430969	4.52e-06	19	60430806	60430969	CFAP100
19	60431156	60431236	4.52e-06	19	60431156	60431236	CFAP100
19	60431537	60431706	4.52e-06	19	60431537	60431706	CFAP100
19	60431951	60431983	4.52e-06	19	60431951	60431983	CFAP100
19	60432064	60432190	4.52e-06	19	60432064	60432190	CFAP100
19	60434298	60434349	4.52e-06	19	60434298	60434349	CFAP100
19	60434422	60434573	4.52e-06	19	60434422	60434573	CFAP100
19	60440566	60440676	4.52e-06	19	60440566	60440676	CFAP100
19	60386574	60386733	4.52e-06	19	60386574	60386733	KLF15
19	60415797	60415845	4.52e-06	19	60415797	60415845	CFAP100
19	60421767	60421838	4.52e-06	19	60421767	60421838	CFAP100
19	60437431	60437604	4.52e-06	19	60437431	60437604	CFAP100
19	60438493	60438663	4.52e-06	19	60438493	60438663	CFAP100
19	60439423	60439516	4.52e-06	19	60439423	60439516	CFAP100
19	60426163	60426263	4.52e-06	19	60426163	60426263	CFAP100
19	60427999	60428185	4.52e-06	19	60427999	60428185	CFAP100
19	60430667	60430734	4.52e-06	19	60430667	60430734	CFAP100
19	60430806	60430969	4.52e-06	19	60430806	60430969	CFAP100
19	60431156	60431236	4.52e-06	19	60431156	60431236	CFAP100
19	60431537	60431706	4.52e-06	19	60431537	60431706	CFAP100
19	60431951	60431983	4.52e-06	19	60431951	60431983	CFAP100
19	60432064	60432190	4.52e-06	19	60432064	60432190	CFAP100
19	60434298	60434349	4.52e-06	19	60434298	60434349	CFAP100
19	60434422	60434573	4.52e-06	19	60434422	60434573	CFAP100
19	60440566	60440676	4.52e-06	19	60440566	60440676	CFAP100
2	112098128	112098221	4.55e-06	2	112098128	112098221	OCA2
2	112097082	112097163	4.55e-06	2	112097082	112097163	OCA2
5	40990593	40990676	4.57e-06	5	40990593	40990676	STK11
5	40991240	40991329	4.57e-06	5	40991240	40991329	STK11
5	40991812	40991944	4.57e-06	5	40991812	40991944	STK11
5	40982888	40983177	4.57e-06	5	40982888	40983177	STK11
5	40992028	40992164	4.57e-06	5	40992028	40992164	STK11
5	40990593	40990676	4.57e-06	5	40990593	40990676	STK11
5	40991240	40991329	4.57e-06	5	40991240	40991329	STK11
5	40991812	40991944	4.57e-06	5	40991812	40991944	STK11
5	40992028	40992164	4.57e-06	5	40992028	40992164	STK11
5	40982888	40983177	4.57e-06	5	40982888	40983177	STK11
5	41004317	41004488	4.57e-06	5	41004317	41004488	CBARP
5	41005022	41005084	4.57e-06	5	41005022	41005084	CBARP
5	41005301	41005440	4.57e-06	5	41005301	41005440	CBARP
5	41004648	41004794	4.57e-06	5	41004648	41004794	CBARP
5	41003958	41004086	4.57e-06	5	41003958	41004086	CBARP
5	41003311	41003521	4.57e-06	5	41003311	41003521	CBARP
5	41001914	41002104	4.57e-06	5	41001914	41002104	CBARP
5	40999802	41000854	4.57e-06	5	40999802	41000854	CBARP
5	41005528	41005626	4.57e-06	5	41005528	41005626	CBARP
5	40994495	40994552	4.57e-06	5	40994495	40994552	STK11
5	40994735	40994928	4.57e-06	5	40994735	40994928	STK11
5	40995026	40995150	4.57e-06	5	40995026	40995150	STK11
5	40992864	40992991	4.57e-06	5	40992864	40992991	STK11
5	40994495	40994552	4.57e-06	5	40994495	40994552	STK11
5	40992864	40992991	4.57e-06	5	40992864	40992991	STK11
5	40996990	40997189	4.57e-06	5	40996990	40997189	STK11
5	40994735	40994928	4.57e-06	5	40994735	40994928	STK11
5	41022328	41022602	4.57e-06	5	41022328	41022602	MIDN
5	41021412	41021657	4.57e-06	5	41021412	41021657	MIDN
5	41021046	41021193	4.57e-06	5	41021046	41021193	MIDN
5	41020512	41020874	4.57e-06	5	41020512	41020874	MIDN
5	41018358	41018420	4.57e-06	5	41018358	41018420	MIDN
5	41018074	41018161	4.57e-06	5	41018074	41018161	MIDN
5	41017039	41017069	4.57e-06	5	41017039	41017069	MIDN
5	41016986	41017036	4.57e-06	5	41016986	41017036	MIDN
5	41016906	41016983	4.57e-06	5	41016906	41016983	MIDN
5	41016843	41016903	4.57e-06	5	41016843	41016903	MIDN
5	41011850	41011969	4.57e-06	5	41011850	41011969	ATP5D
5	41011671	41011759	4.57e-06	5	41011671	41011759	ATP5D
5	41010363	41010503	4.57e-06	5	41010363	41010503	ATP5D
5	41011118	41011271	4.57e-06	5	41011118	41011271	ATP5D
5	41036503	41036605	4.57e-06	5	41036503	41036605	CIRBP
5	41036691	41036797	4.57e-06	5	41036691	41036797	CIRBP
5	41036891	41037029	4.57e-06	5	41036891	41037029	CIRBP
5	41037106	41037187	4.57e-06	5	41037106	41037187	CIRBP
5	41037272	41037339	4.57e-06	5	41037272	41037339	CIRBP
5	41038871	41038985	4.57e-06	5	41038871	41038985	CIRBP
5	41039598	41039731	4.57e-06	5	41039598	41039731	CIRBP
5	41039887	41040080	4.57e-06	5	41039887	41040080	CIRBP
5	41036503	41036605	4.57e-06	5	41036503	41036605	CIRBP
5	41036691	41036797	4.57e-06	5	41036691	41036797	CIRBP
5	41036891	41037029	4.57e-06	5	41036891	41037029	CIRBP
5	41037106	41037187	4.57e-06	5	41037106	41037187	CIRBP
5	41037272	41037339	4.57e-06	5	41037272	41037339	CIRBP
5	41038871	41038985	4.57e-06	5	41038871	41038985	CIRBP
5	41039598	41039731	4.57e-06	5	41039598	41039731	CIRBP
5	41039890	41040080	4.57e-06	5	41039890	41040080	CIRBP
5	41036503	41036605	4.57e-06	5	41036503	41036605	CIRBP
5	41036691	41036797	4.57e-06	5	41036691	41036797	CIRBP
5	41036891	41037029	4.57e-06	5	41036891	41037029	CIRBP
5	41037106	41037187	4.57e-06	5	41037106	41037187	CIRBP
5	41037272	41037339	4.57e-06	5	41037272	41037339	CIRBP
5	41038759	41038811	4.57e-06	5	41038759	41038811	CIRBP
5	41036891	41037029	4.57e-06	5	41036891	41037029	CIRBP
5	41036691	41036797	4.57e-06	5	41036691	41036797	CIRBP
5	41036503	41036605	4.57e-06	5	41036503	41036605	CIRBP
5	41036555	41036605	4.57e-06	5	41036555	41036605	CIRBP
5	41036891	41037029	4.57e-06	5	41036891	41037029	CIRBP
5	41037106	41037187	4.57e-06	5	41037106	41037187	CIRBP
5	41037272	41037339	4.57e-06	5	41037272	41037339	CIRBP
5	41038871	41038985	4.57e-06	5	41038871	41038985	CIRBP
5	41039598	41039731	4.57e-06	5	41039598	41039731	CIRBP
5	41039887	41040080	4.57e-06	5	41039887	41040080	CIRBP
5	41037272	41037339	4.57e-06	5	41037272	41037339	CIRBP
5	41037688	41037701	4.57e-06	5	41037688	41037701	CIRBP
5	41037272	41037339	4.57e-06	5	41037272	41037339	CIRBP
5	41037106	41037187	4.57e-06	5	41037106	41037187	CIRBP
5	41036891	41037029	4.57e-06	5	41036891	41037029	CIRBP
5	41036691	41036797	4.57e-06	5	41036691	41036797	CIRBP
5	41036503	41036605	4.57e-06	5	41036503	41036605	CIRBP
5	41039598	41039599	4.57e-06	5	41039598	41039599	CIRBP
5	41037106	41037187	4.57e-06	5	41037106	41037187	CIRBP
5	41040600	41040665	4.57e-06	5	41040600	41040665	C5H19orf24
5	41040937	41041106	4.57e-06	5	41040937	41041106	C5H19orf24
5	41042414	41042528	4.57e-06	5	41042414	41042528	C5H19orf24
5	107730117	107730192	4.61e-06	5	107730117	107730192	CAMK4
5	107740542	107740668	4.61e-06	5	107740542	107740668	CAMK4
5	107747030	107747182	4.61e-06	5	107747030	107747182	CAMK4
5	107748845	107749157	4.61e-06	5	107748845	107749157	CAMK4
5	107751846	107751985	4.61e-06	5	107751846	107751985	CAMK4
5	107752846	107752944	4.61e-06	5	107752846	107752944	CAMK4
5	107767322	107767548	4.61e-06	5	107767322	107767548	STARD4
5	107768433	107768535	4.61e-06	5	107768433	107768535	STARD4
5	107767322	107767548	4.61e-06	5	107767322	107767548	STARD4
5	107768433	107768547	4.61e-06	5	107768433	107768547	STARD4
5	107769406	107769532	4.61e-06	5	107769406	107769532	STARD4
5	107775569	107775673	4.61e-06	5	107775569	107775673	STARD4
5	107774589	107774638	4.61e-06	5	107774589	107774638	STARD4
3	44988066	44988162	4.82e-06	3	44988066	44988162	OTX1
3	44986922	44987073	4.82e-06	3	44986922	44987073	OTX1
3	44985318	44985676	4.82e-06	3	44985318	44985676	OTX1
3	44984742	44985198	4.82e-06	3	44984742	44985198	OTX1
3	44996371	44996428	4.82e-06	3	44996371	44996428	EHBP1
3	44996109	44996196	4.82e-06	3	44996109	44996196	EHBP1
3	44996431	44996475	4.82e-06	3	44996431	44996475	EHBP1
3	45003821	45003920	4.82e-06	3	45003821	45003920	EHBP1
3	45002636	45002709	4.82e-06	3	45002636	45002709	EHBP1
3	45039328	45039451	4.82e-06	3	45039328	45039451	EHBP1
3	45048033	45048140	4.82e-06	3	45048033	45048140	EHBP1
3	45044906	45045030	4.82e-06	3	45044906	45045030	EHBP1
3	45042382	45042520	4.82e-06	3	45042382	45042520	EHBP1
3	45042089	45042195	4.82e-06	3	45042089	45042195	EHBP1
2	112151951	112152010	4.82e-06	2	112151951	112152010	OCA2
2	112151178	112151282	4.82e-06	2	112151178	112151282	OCA2
2	112213467	112213594	4.82e-06	2	112213467	112213594	OCA2
20	15051194	15051232	4.82e-06	20	15051194	15051232	LOC101108001
20	15051989	15052132	4.82e-06	20	15051989	15052132	LOC101108001
20	15054141	15054346	4.82e-06	20	15054141	15054346	LOC101108001
20	15054624	15054899	4.82e-06	20	15054624	15054899	LOC101108001
20	15055488	15055679	4.82e-06	20	15055488	15055679	LOC101108001
20	15056063	15056184	4.82e-06	20	15056063	15056184	LOC101108001
20	15051194	15051232	4.82e-06	20	15051194	15051232	LOC101108001
20	15051989	15052132	4.82e-06	20	15051989	15052132	LOC101108001
20	15054141	15054346	4.82e-06	20	15054141	15054346	LOC101108001
20	15054624	15054899	4.82e-06	20	15054624	15054899	LOC101108001
20	15055488	15055679	4.82e-06	20	15055488	15055679	LOC101108001
20	15056063	15056184	4.82e-06	20	15056063	15056184	LOC101108001
20	15056063	15056184	4.82e-06	20	15056063	15056184	LOC101108001
20	15055488	15055679	4.82e-06	20	15055488	15055679	LOC101108001
20	15054879	15054899	4.82e-06	20	15054879	15054899	LOC101108001
20	15051194	15051232	4.82e-06	20	15051194	15051232	LOC101108001
20	15051989	15052132	4.82e-06	20	15051989	15052132	LOC101108001
20	15054141	15054346	4.82e-06	20	15054141	15054346	LOC101108001
20	15054624	15054899	4.82e-06	20	15054624	15054899	LOC101108001
20	15055488	15055679	4.82e-06	20	15055488	15055679	LOC101108001
20	15056063	15056184	4.82e-06	20	15056063	15056184	LOC101108001
20	15051194	15051232	4.82e-06	20	15051194	15051232	LOC101108001
20	15051989	15052132	4.82e-06	20	15051989	15052132	LOC101108001
20	15054141	15054346	4.82e-06	20	15054141	15054346	LOC101108001
20	15054624	15054714	4.82e-06	20	15054624	15054714	LOC101108001
20	15054811	15054899	4.82e-06	20	15054811	15054899	LOC101108001
20	15055488	15055679	4.82e-06	20	15055488	15055679	LOC101108001
20	15056063	15056184	4.82e-06	20	15056063	15056184	LOC101108001
20	15051194	15051232	4.82e-06	20	15051194	15051232	LOC101108001
20	15051989	15052132	4.82e-06	20	15051989	15052132	LOC101108001
20	15054141	15054346	4.82e-06	20	15054141	15054346	LOC101108001
20	15054624	15054899	4.82e-06	20	15054624	15054899	LOC101108001
20	15055488	15055679	4.82e-06	20	15055488	15055679	LOC101108001
20	15056063	15056184	4.82e-06	20	15056063	15056184	LOC101108001
20	15051194	15051232	4.82e-06	20	15051194	15051232	LOC101108001
20	15051989	15052132	4.82e-06	20	15051989	15052132	LOC101108001
20	15054141	15054346	4.82e-06	20	15054141	15054346	LOC101108001
20	15054624	15054899	4.82e-06	20	15054624	15054899	LOC101108001
20	15055488	15055679	4.82e-06	20	15055488	15055679	LOC101108001
20	15056063	15056184	4.82e-06	20	15056063	15056184	LOC101108001
20	15054305	15054346	4.82e-06	20	15054305	15054346	LOC101108001
20	15054624	15054899	4.82e-06	20	15054624	15054899	LOC101108001
20	15055488	15055679	4.82e-06	20	15055488	15055679	LOC101108001
20	15056063	15056184	4.82e-06	20	15056063	15056184	LOC101108001
20	15051194	15051232	4.82e-06	20	15051194	15051232	LOC101108001
20	15051989	15052132	4.82e-06	20	15051989	15052132	LOC101108001
20	15054141	15054346	4.82e-06	20	15054141	15054346	LOC101108001
20	15054624	15054899	4.82e-06	20	15054624	15054899	LOC101108001
20	15055488	15055679	4.82e-06	20	15055488	15055679	LOC101108001
20	15056063	15056184	4.82e-06	20	15056063	15056184	LOC101108001
20	15059128	15059204	4.82e-06	20	15059128	15059204	LOC101108001
20	15059308	15059497	4.82e-06	20	15059308	15059497	LOC101108001
20	15059989	15060044	4.82e-06	20	15059989	15060044	LOC101108001
20	15060742	15060895	4.82e-06	20	15060742	15060895	LOC101108001
20	15061056	15061245	4.82e-06	20	15061056	15061245	LOC101108001
20	15062423	15062509	4.82e-06	20	15062423	15062509	LOC101108001
20	15064342	15064613	4.82e-06	20	15064342	15064613	LOC101108001
20	15065161	15065297	4.82e-06	20	15065161	15065297	LOC101108001
20	15066200	15066325	4.82e-06	20	15066200	15066325	LOC101108001
20	15068473	15068739	4.82e-06	20	15068473	15068739	LOC101108001
20	15069554	15069883	4.82e-06	20	15069554	15069883	LOC101108001
20	15059128	15059204	4.82e-06	20	15059128	15059204	LOC101108001
20	15059308	15059497	4.82e-06	20	15059308	15059497	LOC101108001
20	15059989	15060044	4.82e-06	20	15059989	15060044	LOC101108001
20	15060742	15060895	4.82e-06	20	15060742	15060895	LOC101108001
20	15061056	15061245	4.82e-06	20	15061056	15061245	LOC101108001
20	15062423	15062509	4.82e-06	20	15062423	15062509	LOC101108001
20	15064342	15064613	4.82e-06	20	15064342	15064613	LOC101108001
20	15065161	15065297	4.82e-06	20	15065161	15065297	LOC101108001
20	15066200	15066325	4.82e-06	20	15066200	15066325	LOC101108001
20	15068473	15068739	4.82e-06	20	15068473	15068739	LOC101108001
20	15069554	15069883	4.82e-06	20	15069554	15069883	LOC101108001
20	15069554	15069883	4.82e-06	20	15069554	15069883	LOC101108001
20	15068473	15068739	4.82e-06	20	15068473	15068739	LOC101108001
20	15066200	15066325	4.82e-06	20	15066200	15066325	LOC101108001
20	15065161	15065297	4.82e-06	20	15065161	15065297	LOC101108001
20	15064342	15064613	4.82e-06	20	15064342	15064613	LOC101108001
20	15062423	15062509	4.82e-06	20	15062423	15062509	LOC101108001
20	15061056	15061245	4.82e-06	20	15061056	15061245	LOC101108001
20	15060742	15060895	4.82e-06	20	15060742	15060895	LOC101108001
20	15059989	15060044	4.82e-06	20	15059989	15060044	LOC101108001
20	15059308	15059497	4.82e-06	20	15059308	15059497	LOC101108001
20	15059128	15059204	4.82e-06	20	15059128	15059204	LOC101108001
20	15059128	15059204	4.82e-06	20	15059128	15059204	LOC101108001
20	15059308	15059497	4.82e-06	20	15059308	15059497	LOC101108001
20	15059989	15060044	4.82e-06	20	15059989	15060044	LOC101108001
20	15060742	15060895	4.82e-06	20	15060742	15060895	LOC101108001
20	15061056	15061245	4.82e-06	20	15061056	15061245	LOC101108001
20	15062423	15062509	4.82e-06	20	15062423	15062509	LOC101108001
20	15064342	15064613	4.82e-06	20	15064342	15064613	LOC101108001
20	15065161	15065297	4.82e-06	20	15065161	15065297	LOC101108001
20	15066200	15066325	4.82e-06	20	15066200	15066325	LOC101108001
20	15068473	15068739	4.82e-06	20	15068473	15068739	LOC101108001
20	15069554	15069883	4.82e-06	20	15069554	15069883	LOC101108001
20	15059128	15059204	4.82e-06	20	15059128	15059204	LOC101108001
20	15059308	15059497	4.82e-06	20	15059308	15059497	LOC101108001
20	15059989	15060044	4.82e-06	20	15059989	15060044	LOC101108001
20	15060742	15060895	4.82e-06	20	15060742	15060895	LOC101108001
20	15061056	15061245	4.82e-06	20	15061056	15061245	LOC101108001
20	15062423	15062509	4.82e-06	20	15062423	15062509	LOC101108001
20	15064342	15064613	4.82e-06	20	15064342	15064613	LOC101108001
20	15065161	15065297	4.82e-06	20	15065161	15065297	LOC101108001
20	15066200	15066325	4.82e-06	20	15066200	15066325	LOC101108001
20	15068473	15068739	4.82e-06	20	15068473	15068739	LOC101108001
20	15069554	15069883	4.82e-06	20	15069554	15069883	LOC101108001
20	15069554	15069883	4.82e-06	20	15069554	15069883	LOC101108001
20	15068473	15068739	4.82e-06	20	15068473	15068739	LOC101108001
20	15066200	15066325	4.82e-06	20	15066200	15066325	LOC101108001
20	15065161	15065297	4.82e-06	20	15065161	15065297	LOC101108001
20	15059128	15059204	4.82e-06	20	15059128	15059204	LOC101108001
20	15059308	15059497	4.82e-06	20	15059308	15059497	LOC101108001
20	15059989	15060044	4.82e-06	20	15059989	15060044	LOC101108001
20	15060742	15060895	4.82e-06	20	15060742	15060895	LOC101108001
20	15061056	15061245	4.82e-06	20	15061056	15061245	LOC101108001
20	15062423	15062509	4.82e-06	20	15062423	15062509	LOC101108001
20	15064342	15064613	4.82e-06	20	15064342	15064613	LOC101108001
20	15065161	15065297	4.82e-06	20	15065161	15065297	LOC101108001
20	15066200	15066325	4.82e-06	20	15066200	15066325	LOC101108001
20	15068473	15068739	4.82e-06	20	15068473	15068739	LOC101108001
20	15069554	15069883	4.82e-06	20	15069554	15069883	LOC101108001
20	15059128	15059204	4.82e-06	20	15059128	15059204	LOC101108001
20	15059308	15059497	4.82e-06	20	15059308	15059497	LOC101108001
20	15059989	15060044	4.82e-06	20	15059989	15060044	LOC101108001
20	15060742	15060895	4.82e-06	20	15060742	15060895	LOC101108001
20	15061056	15061245	4.82e-06	20	15061056	15061245	LOC101108001
20	15062423	15062509	4.82e-06	20	15062423	15062509	LOC101108001
20	15064342	15064613	4.82e-06	20	15064342	15064613	LOC101108001
20	15065161	15065297	4.82e-06	20	15065161	15065297	LOC101108001
20	15066200	15066325	4.82e-06	20	15066200	15066325	LOC101108001
20	15068473	15068739	4.82e-06	20	15068473	15068739	LOC101108001
20	15069554	15069883	4.82e-06	20	15069554	15069883	LOC101108001
20	15059128	15059204	4.82e-06	20	15059128	15059204	LOC101108001
20	15059308	15059497	4.82e-06	20	15059308	15059497	LOC101108001
20	15059989	15060044	4.82e-06	20	15059989	15060044	LOC101108001
20	15060742	15060895	4.82e-06	20	15060742	15060895	LOC101108001
20	15061056	15061245	4.82e-06	20	15061056	15061245	LOC101108001
20	15062423	15062509	4.82e-06	20	15062423	15062509	LOC101108001
20	15064342	15064613	4.82e-06	20	15064342	15064613	LOC101108001
20	15065161	15065297	4.82e-06	20	15065161	15065297	LOC101108001
20	15066200	15066325	4.82e-06	20	15066200	15066325	LOC101108001
20	15059128	15059204	4.82e-06	20	15059128	15059204	LOC101108001
20	15059308	15059497	4.82e-06	20	15059308	15059497	LOC101108001
20	15059989	15060044	4.82e-06	20	15059989	15060044	LOC101108001
20	15060742	15060895	4.82e-06	20	15060742	15060895	LOC101108001
20	15061056	15061245	4.82e-06	20	15061056	15061245	LOC101108001
20	15062423	15062509	4.82e-06	20	15062423	15062509	LOC101108001
20	15064342	15064613	4.82e-06	20	15064342	15064613	LOC101108001
20	15068473	15068739	4.82e-06	20	15068473	15068739	LOC101108001
20	15069554	15069883	4.82e-06	20	15069554	15069883	LOC101108001
20	15085326	15085387	4.82e-06	20	15085326	15085387	LOC101108001
20	15075208	15075271	4.82e-06	20	15075208	15075271	LOC101108001
20	15076808	15077027	4.82e-06	20	15076808	15077027	LOC101108001
20	15077350	15077475	4.82e-06	20	15077350	15077475	LOC101108001
20	15079531	15079703	4.82e-06	20	15079531	15079703	LOC101108001
20	15080288	15080444	4.82e-06	20	15080288	15080444	LOC101108001
20	15082099	15082303	4.82e-06	20	15082099	15082303	LOC101108001
20	15082391	15082487	4.82e-06	20	15082391	15082487	LOC101108001
20	15082956	15083074	4.82e-06	20	15082956	15083074	LOC101108001
20	15083337	15083454	4.82e-06	20	15083337	15083454	LOC101108001
20	15083895	15084093	4.82e-06	20	15083895	15084093	LOC101108001
20	15084607	15084811	4.82e-06	20	15084607	15084811	LOC101108001
20	15082391	15082487	4.82e-06	20	15082391	15082487	LOC101108001
20	15082956	15083074	4.82e-06	20	15082956	15083074	LOC101108001
20	15083337	15083454	4.82e-06	20	15083337	15083454	LOC101108001
20	15083895	15084093	4.82e-06	20	15083895	15084093	LOC101108001
20	15084607	15084811	4.82e-06	20	15084607	15084811	LOC101108001
20	15085326	15085387	4.82e-06	20	15085326	15085387	LOC101108001
20	15085326	15085387	4.82e-06	20	15085326	15085387	LOC101108001
20	15085326	15085387	4.82e-06	20	15085326	15085387	LOC101108001
20	15084607	15084811	4.82e-06	20	15084607	15084811	LOC101108001
20	15083895	15084093	4.82e-06	20	15083895	15084093	LOC101108001
20	15083337	15083454	4.82e-06	20	15083337	15083454	LOC101108001
20	15082956	15083074	4.82e-06	20	15082956	15083074	LOC101108001
20	15082391	15082487	4.82e-06	20	15082391	15082487	LOC101108001
20	15082099	15082303	4.82e-06	20	15082099	15082303	LOC101108001
20	15080288	15080444	4.82e-06	20	15080288	15080444	LOC101108001
20	15079531	15079703	4.82e-06	20	15079531	15079703	LOC101108001
20	15077350	15077475	4.82e-06	20	15077350	15077475	LOC101108001
20	15076808	15077027	4.82e-06	20	15076808	15077027	LOC101108001
20	15075208	15075271	4.82e-06	20	15075208	15075271	LOC101108001
20	15075208	15075271	4.82e-06	20	15075208	15075271	LOC101108001
20	15076808	15077027	4.82e-06	20	15076808	15077027	LOC101108001
20	15077419	15077475	4.82e-06	20	15077419	15077475	LOC101108001
20	15079531	15079703	4.82e-06	20	15079531	15079703	LOC101108001
20	15080288	15080444	4.82e-06	20	15080288	15080444	LOC101108001
20	15082099	15082303	4.82e-06	20	15082099	15082303	LOC101108001
20	15082391	15082487	4.82e-06	20	15082391	15082487	LOC101108001
20	15075208	15075271	4.82e-06	20	15075208	15075271	LOC101108001
20	15076808	15077027	4.82e-06	20	15076808	15077027	LOC101108001
20	15077350	15077475	4.82e-06	20	15077350	15077475	LOC101108001
20	15079531	15079703	4.82e-06	20	15079531	15079703	LOC101108001
20	15080288	15080444	4.82e-06	20	15080288	15080444	LOC101108001
20	15082099	15082303	4.82e-06	20	15082099	15082303	LOC101108001
20	15082391	15082487	4.82e-06	20	15082391	15082487	LOC101108001
20	15082956	15083074	4.82e-06	20	15082956	15083074	LOC101108001
20	15083337	15083455	4.82e-06	20	15083337	15083455	LOC101108001
20	15082956	15083074	4.82e-06	20	15082956	15083074	LOC101108001
20	15083337	15083454	4.82e-06	20	15083337	15083454	LOC101108001
20	15083895	15084093	4.82e-06	20	15083895	15084093	LOC101108001
20	15084607	15084811	4.82e-06	20	15084607	15084811	LOC101108001
20	15085326	15085387	4.82e-06	20	15085326	15085387	LOC101108001
20	15075208	15075271	4.82e-06	20	15075208	15075271	LOC101108001
20	15076808	15077027	4.82e-06	20	15076808	15077027	LOC101108001
20	15077350	15077475	4.82e-06	20	15077350	15077475	LOC101108001
20	15085326	15085387	4.82e-06	20	15085326	15085387	LOC101108001
20	15079531	15079703	4.82e-06	20	15079531	15079703	LOC101108001
20	15080288	15080444	4.82e-06	20	15080288	15080444	LOC101108001
20	15082099	15082303	4.82e-06	20	15082099	15082303	LOC101108001
20	15082391	15082487	4.82e-06	20	15082391	15082487	LOC101108001
20	15082956	15083074	4.82e-06	20	15082956	15083074	LOC101108001
20	15083337	15083454	4.82e-06	20	15083337	15083454	LOC101108001
20	15083895	15084093	4.82e-06	20	15083895	15084093	LOC101108001
20	15084607	15084811	4.82e-06	20	15084607	15084811	LOC101108001
20	15085326	15085387	4.82e-06	20	15085326	15085387	LOC101108001
20	15084607	15084811	4.82e-06	20	15084607	15084811	LOC101108001
20	15083895	15084093	4.82e-06	20	15083895	15084093	LOC101108001
20	15083337	15083454	4.82e-06	20	15083337	15083454	LOC101108001
20	15082956	15083074	4.82e-06	20	15082956	15083074	LOC101108001
20	15082391	15082487	4.82e-06	20	15082391	15082487	LOC101108001
20	15082099	15082303	4.82e-06	20	15082099	15082303	LOC101108001
20	15080288	15080444	4.82e-06	20	15080288	15080444	LOC101108001
20	15079531	15079703	4.82e-06	20	15079531	15079703	LOC101108001
20	15077350	15077475	4.82e-06	20	15077350	15077475	LOC101108001
20	15076808	15077027	4.82e-06	20	15076808	15077027	LOC101108001
20	15075208	15075271	4.82e-06	20	15075208	15075271	LOC101108001
20	15075208	15075271	4.82e-06	20	15075208	15075271	LOC101108001
20	15076808	15077027	4.82e-06	20	15076808	15077027	LOC101108001
20	15077350	15077475	4.82e-06	20	15077350	15077475	LOC101108001
20	15079531	15079703	4.82e-06	20	15079531	15079703	LOC101108001
20	15080288	15080444	4.82e-06	20	15080288	15080444	LOC101108001
20	15082099	15082303	4.82e-06	20	15082099	15082303	LOC101108001
20	15082391	15082487	4.82e-06	20	15082391	15082487	LOC101108001
20	15082956	15083074	4.82e-06	20	15082956	15083074	LOC101108001
20	15083337	15083454	4.82e-06	20	15083337	15083454	LOC101108001
20	15083895	15084093	4.82e-06	20	15083895	15084093	LOC101108001
20	15084607	15084811	4.82e-06	20	15084607	15084811	LOC101108001
20	15085326	15085387	4.82e-06	20	15085326	15085387	LOC101108001
20	15075208	15075271	4.82e-06	20	15075208	15075271	LOC101108001
20	15076808	15077027	4.82e-06	20	15076808	15077027	LOC101108001
20	15077350	15077475	4.82e-06	20	15077350	15077475	LOC101108001
20	15079531	15079703	4.82e-06	20	15079531	15079703	LOC101108001
20	15080288	15080444	4.82e-06	20	15080288	15080444	LOC101108001
20	15082099	15082303	4.82e-06	20	15082099	15082303	LOC101108001
20	15075208	15075271	4.82e-06	20	15075208	15075271	LOC101108001
20	15076808	15077027	4.82e-06	20	15076808	15077027	LOC101108001
20	15077350	15077475	4.82e-06	20	15077350	15077475	LOC101108001
20	15079531	15079703	4.82e-06	20	15079531	15079703	LOC101108001
20	15080288	15080444	4.82e-06	20	15080288	15080444	LOC101108001
20	15082099	15082303	4.82e-06	20	15082099	15082303	LOC101108001
20	15082391	15082487	4.82e-06	20	15082391	15082487	LOC101108001
20	15082956	15083074	4.82e-06	20	15082956	15083074	LOC101108001
20	15083337	15083454	4.82e-06	20	15083337	15083454	LOC101108001
20	15083895	15084093	4.82e-06	20	15083895	15084093	LOC101108001
20	15084607	15084811	4.82e-06	20	15084607	15084811	LOC101108001
20	15102027	15102040	4.82e-06	20	15102027	15102040	TREM2
20	15102123	15102316	4.82e-06	20	15102123	15102316	TREM2
20	15103080	15103170	4.82e-06	20	15103080	15103170	TREM2
20	15104538	15104900	4.82e-06	20	15104538	15104900	TREM2
20	15097924	15097966	4.82e-06	20	15097924	15097966	TREML1
20	15097405	15097737	4.82e-06	20	15097405	15097737	TREML1
20	15095317	15095434	4.82e-06	20	15095317	15095434	TREML1
20	15097405	15097737	4.82e-06	20	15097405	15097737	TREML1
20	15095317	15095434	4.82e-06	20	15095317	15095434	TREML1
20	15094844	15094932	4.82e-06	20	15094844	15094932	TREML1
20	15094299	15094351	4.82e-06	20	15094299	15094351	TREML1
20	15093628	15093939	4.82e-06	20	15093628	15093939	TREML1
20	15097924	15097966	4.82e-06	20	15097924	15097966	TREML1
20	15094844	15094929	4.82e-06	20	15094844	15094929	TREML1
20	15094299	15094351	4.82e-06	20	15094299	15094351	TREML1
20	15093628	15093939	4.82e-06	20	15093628	15093939	TREML1
20	15106364	15106403	4.82e-06	20	15106364	15106403	TREM2
20	15135402	15135478	4.82e-06	20	15135402	15135478	TREML2
20	15136907	15137327	4.82e-06	20	15136907	15137327	TREML2
20	15135759	15135865	4.82e-06	20	15135759	15135865	TREML2
20	15139973	15140293	4.82e-06	20	15139973	15140293	TREML2
20	15142366	15142426	4.82e-06	20	15142366	15142426	TREML2
20	15037257	15037388	4.82e-06	20	15037257	15037388	NFYA
20	15027763	15027837	4.82e-06	20	15027763	15027837	NFYA
20	15027763	15027837	4.82e-06	20	15027763	15027837	NFYA
20	15029429	15029509	4.82e-06	20	15029429	15029509	NFYA
20	15032269	15032415	4.82e-06	20	15032269	15032415	NFYA
20	15037257	15037388	4.82e-06	20	15037257	15037388	NFYA
20	15037595	15037700	4.82e-06	20	15037595	15037700	NFYA
20	15038768	15038940	4.82e-06	20	15038768	15038940	NFYA
20	15039961	15040134	4.82e-06	20	15039961	15040134	NFYA
20	15039961	15040134	4.82e-06	20	15039961	15040134	NFYA
20	15038786	15038940	4.82e-06	20	15038786	15038940	NFYA
20	15037595	15037700	4.82e-06	20	15037595	15037700	NFYA
20	15037257	15037388	4.82e-06	20	15037257	15037388	NFYA
20	15032287	15032415	4.82e-06	20	15032287	15032415	NFYA
20	15039961	15040134	4.82e-06	20	15039961	15040134	NFYA
20	15038786	15038940	4.82e-06	20	15038786	15038940	NFYA
20	15037595	15037700	4.82e-06	20	15037595	15037700	NFYA
20	15032269	15032415	4.82e-06	20	15032269	15032415	NFYA
20	15027763	15027837	4.82e-06	20	15027763	15027837	NFYA
20	15039961	15040134	4.82e-06	20	15039961	15040134	NFYA
20	15038786	15038940	4.82e-06	20	15038786	15038940	NFYA
20	15037595	15037700	4.82e-06	20	15037595	15037700	NFYA
20	15037257	15037388	4.82e-06	20	15037257	15037388	NFYA
20	15032269	15032415	4.82e-06	20	15032269	15032415	NFYA
20	15029426	15029512	4.82e-06	20	15029426	15029512	NFYA
20	15027763	15027837	4.82e-06	20	15027763	15027837	NFYA
20	15039961	15040134	4.82e-06	20	15039961	15040134	NFYA
20	15038768	15038940	4.82e-06	20	15038768	15038940	NFYA
20	15037595	15037700	4.82e-06	20	15037595	15037700	NFYA
20	15037257	15037388	4.82e-06	20	15037257	15037388	NFYA
20	15032269	15032415	4.82e-06	20	15032269	15032415	NFYA
20	15029426	15029512	4.82e-06	20	15029426	15029512	NFYA
20	15027763	15027837	4.82e-06	20	15027763	15027837	NFYA
20	15039961	15040134	4.82e-06	20	15039961	15040134	NFYA
20	15038768	15038940	4.82e-06	20	15038768	15038940	NFYA
20	15037595	15037700	4.82e-06	20	15037595	15037700	NFYA
20	15037257	15037388	4.82e-06	20	15037257	15037388	NFYA
20	15032269	15032415	4.82e-06	20	15032269	15032415	NFYA
20	15027763	15027837	4.82e-06	20	15027763	15027837	NFYA
20	15029426	15029509	4.82e-06	20	15029426	15029509	NFYA
20	15032269	15032415	4.82e-06	20	15032269	15032415	NFYA
20	15037257	15037388	4.82e-06	20	15037257	15037388	NFYA
20	15037595	15037700	4.82e-06	20	15037595	15037700	NFYA
20	15038768	15038940	4.82e-06	20	15038768	15038940	NFYA
20	15039961	15040134	4.82e-06	20	15039961	15040134	NFYA
20	15027763	15027837	4.82e-06	20	15027763	15027837	NFYA
20	15029429	15029512	4.82e-06	20	15029429	15029512	NFYA
20	15032269	15032415	4.82e-06	20	15032269	15032415	NFYA
20	15037257	15037388	4.82e-06	20	15037257	15037388	NFYA
20	15037595	15037700	4.82e-06	20	15037595	15037700	NFYA
20	15038768	15038940	4.82e-06	20	15038768	15038940	NFYA
20	15039961	15040134	4.82e-06	20	15039961	15040134	NFYA
20	15039961	15040134	4.82e-06	20	15039961	15040134	NFYA
20	15038768	15038940	4.82e-06	20	15038768	15038940	NFYA
20	15037595	15037700	4.82e-06	20	15037595	15037700	NFYA
20	15037257	15037388	4.82e-06	20	15037257	15037388	NFYA
20	15032269	15032415	4.82e-06	20	15032269	15032415	NFYA
20	15029426	15029512	4.82e-06	20	15029426	15029512	NFYA
20	15027763	15027837	4.82e-06	20	15027763	15027837	NFYA
20	15048524	15048614	4.82e-06	20	15048524	15048614	LOC101108001
20	15051194	15051232	4.82e-06	20	15051194	15051232	LOC101108001
20	15051989	15052132	4.82e-06	20	15051989	15052132	LOC101108001
20	15054141	15054346	4.82e-06	20	15054141	15054346	LOC101108001
20	15054624	15054899	4.82e-06	20	15054624	15054899	LOC101108001
20	15055488	15055679	4.82e-06	20	15055488	15055679	LOC101108001
20	15056063	15056184	4.82e-06	20	15056063	15056184	LOC101108001
20	15047896	15047989	4.82e-06	20	15047896	15047989	LOC101108001
20	15048510	15048614	4.82e-06	20	15048510	15048614	LOC101108001
20	15051194	15051232	4.82e-06	20	15051194	15051232	LOC101108001
20	15051989	15052132	4.82e-06	20	15051989	15052132	LOC101108001
20	15054141	15054346	4.82e-06	20	15054141	15054346	LOC101108001
20	15054624	15054899	4.82e-06	20	15054624	15054899	LOC101108001
20	15055488	15055679	4.82e-06	20	15055488	15055679	LOC101108001
20	15056063	15056184	4.82e-06	20	15056063	15056184	LOC101108001
20	15056063	15056184	4.82e-06	20	15056063	15056184	LOC101108001
20	15055488	15055679	4.82e-06	20	15055488	15055679	LOC101108001
20	15054879	15054899	4.82e-06	20	15054879	15054899	LOC101108001
20	15047896	15047989	4.82e-06	20	15047896	15047989	LOC101108001
20	15048510	15048614	4.82e-06	20	15048510	15048614	LOC101108001
20	15051194	15051232	4.82e-06	20	15051194	15051232	LOC101108001
20	15051989	15052132	4.82e-06	20	15051989	15052132	LOC101108001
20	15054141	15054346	4.82e-06	20	15054141	15054346	LOC101108001
20	15054624	15054899	4.82e-06	20	15054624	15054899	LOC101108001
20	15055488	15055679	4.82e-06	20	15055488	15055679	LOC101108001
20	15056063	15056184	4.82e-06	20	15056063	15056184	LOC101108001
20	15047896	15047989	4.82e-06	20	15047896	15047989	LOC101108001
20	15048510	15048614	4.82e-06	20	15048510	15048614	LOC101108001
20	15051194	15051232	4.82e-06	20	15051194	15051232	LOC101108001
20	15051989	15052132	4.82e-06	20	15051989	15052132	LOC101108001
20	15054141	15054346	4.82e-06	20	15054141	15054346	LOC101108001
20	15054624	15054714	4.82e-06	20	15054624	15054714	LOC101108001
20	15054811	15054899	4.82e-06	20	15054811	15054899	LOC101108001
20	15055488	15055679	4.82e-06	20	15055488	15055679	LOC101108001
20	15056063	15056184	4.82e-06	20	15056063	15056184	LOC101108001
20	15048524	15048614	4.82e-06	20	15048524	15048614	LOC101108001
20	15051194	15051232	4.82e-06	20	15051194	15051232	LOC101108001
20	15051989	15052132	4.82e-06	20	15051989	15052132	LOC101108001
20	15054141	15054346	4.82e-06	20	15054141	15054346	LOC101108001
20	15054624	15054899	4.82e-06	20	15054624	15054899	LOC101108001
20	15055488	15055679	4.82e-06	20	15055488	15055679	LOC101108001
20	15056063	15056184	4.82e-06	20	15056063	15056184	LOC101108001
20	15047896	15047989	4.82e-06	20	15047896	15047989	LOC101108001
20	15048510	15048614	4.82e-06	20	15048510	15048614	LOC101108001
20	15051194	15051232	4.82e-06	20	15051194	15051232	LOC101108001
20	15051989	15052132	4.82e-06	20	15051989	15052132	LOC101108001
20	15054141	15054346	4.82e-06	20	15054141	15054346	LOC101108001
20	15054624	15054899	4.82e-06	20	15054624	15054899	LOC101108001
20	15055488	15055679	4.82e-06	20	15055488	15055679	LOC101108001
20	15056063	15056184	4.82e-06	20	15056063	15056184	LOC101108001
20	15054305	15054346	4.82e-06	20	15054305	15054346	LOC101108001
20	15054624	15054899	4.82e-06	20	15054624	15054899	LOC101108001
20	15055488	15055679	4.82e-06	20	15055488	15055679	LOC101108001
20	15056063	15056184	4.82e-06	20	15056063	15056184	LOC101108001
20	15048524	15048614	4.82e-06	20	15048524	15048614	LOC101108001
20	15051194	15051232	4.82e-06	20	15051194	15051232	LOC101108001
20	15051989	15052132	4.82e-06	20	15051989	15052132	LOC101108001
20	15054141	15054346	4.82e-06	20	15054141	15054346	LOC101108001
20	15054624	15054899	4.82e-06	20	15054624	15054899	LOC101108001
20	15055488	15055679	4.82e-06	20	15055488	15055679	LOC101108001
20	15056063	15056184	4.82e-06	20	15056063	15056184	LOC101108001
[truncated: 24,584 more rows]

## Sheet: S4
The annotation results of PI for ALT, with a threshold of the top 1%.
Chromosome	Region start	Region end	PI value	Chromosome	Region start	Region end	Genes
7	22541536	22541587	2.44e-07	7	22541536	22541587	LOC101109278
7	22540921	22541336	2.44e-07	7	22540921	22541336	LOC101109278
7	22545465	22545510	2.44e-07	7	22545465	22545510	LOC105615646
7	22545010	22545341	2.44e-07	7	22545010	22545341	LOC105615646
7	22586257	22586600	2.44e-07	7	22586257	22586600	LOC105614493
7	22586815	22586863	2.44e-07	7	22586815	22586863	LOC105614493
7	22607920	22607965	2.44e-07	7	22607920	22607965	LOC101110848
7	22607437	22607720	2.44e-07	7	22607437	22607720	LOC101110848
7	22602748	22603091	2.44e-07	7	22602748	22603091	LOC101110597
7	22603204	22603249	2.44e-07	7	22603204	22603249	LOC101110597
7	22622104	22622173	2.44e-07	7	22622104	22622173	LOC106991256
7	22623615	22623687	2.44e-07	7	22623615	22623687	LOC106991256
7	22620786	22620912	2.44e-07	7	22620786	22620912	LOC106991256
7	22509904	22510214	2.44e-07	7	22509904	22510214	LOC106991273
7	22510423	22510471	2.44e-07	7	22510423	22510471	LOC106991273
7	22521203	22521555	2.44e-07	7	22521203	22521555	LOC101109021
7	22521671	22521716	2.44e-07	7	22521671	22521716	LOC101109021
7	22541536	22541587	2.44e-07	7	22541536	22541587	LOC101109278
7	22540921	22541336	2.44e-07	7	22540921	22541336	LOC101109278
7	22545465	22545510	2.44e-07	7	22545465	22545510	LOC105615646
7	22545010	22545341	2.44e-07	7	22545010	22545341	LOC105615646
7	22586257	22586600	2.44e-07	7	22586257	22586600	LOC105614493
7	22586815	22586863	2.44e-07	7	22586815	22586863	LOC105614493
4	112412677	112413552	2.44e-07	4	112412677	112413552	LOC101123290
4	112412677	112413552	2.44e-07	4	112412677	112413552	LOC101123290
4	112412677	112413552	2.44e-07	4	112412677	112413552	LOC101123290
4	112448191	112448233	2.44e-07	4	112448191	112448233	LOC105615175
4	112444342	112445150	2.44e-07	4	112444342	112445150	LOC105615175
4	112448191	112448233	2.44e-07	4	112448191	112448233	LOC105615175
4	112444342	112445150	2.44e-07	4	112444342	112445150	LOC105615175
12	78904755	78904780	2.44e-07	12	78904755	78904780	TIMM17A
12	78912987	78913115	2.44e-07	12	78912987	78913115	TIMM17A
12	78909047	78909110	2.44e-07	12	78909047	78909110	TIMM17A
12	78908825	78908924	2.44e-07	12	78908825	78908924	TIMM17A
12	78913727	78913837	2.44e-07	12	78913727	78913837	TIMM17A
12	78915851	78915933	2.44e-07	12	78915851	78915933	TIMM17A
12	78935764	78935876	2.44e-07	12	78935764	78935876	RNPEP
12	78935042	78935155	2.44e-07	12	78935042	78935155	RNPEP
12	78933209	78933444	2.44e-07	12	78933209	78933444	RNPEP
12	78932665	78932781	2.44e-07	12	78932665	78932781	RNPEP
12	78931379	78931503	2.44e-07	12	78931379	78931503	RNPEP
12	78937908	78938050	2.44e-07	12	78937908	78938050	RNPEP
12	78935988	78936096	2.44e-07	12	78935988	78936096	RNPEP
12	78936725	78936949	2.44e-07	12	78936725	78936949	RNPEP
12	78937908	78938050	2.44e-07	12	78937908	78938050	RNPEP
12	78936725	78936949	2.44e-07	12	78936725	78936949	RNPEP
12	78935988	78936096	2.44e-07	12	78935988	78936096	RNPEP
12	78935764	78935876	2.44e-07	12	78935764	78935876	RNPEP
12	78935042	78935155	2.44e-07	12	78935042	78935155	RNPEP
12	78933209	78933444	2.44e-07	12	78933209	78933444	RNPEP
12	78932665	78932781	2.44e-07	12	78932665	78932781	RNPEP
12	78931379	78931503	2.44e-07	12	78931379	78931503	RNPEP
12	78945974	78946085	2.44e-07	12	78945974	78946085	ELF3
12	78945324	78945519	2.44e-07	12	78945324	78945519	ELF3
12	78943918	78943939	2.44e-07	12	78943918	78943939	ELF3
12	78943821	78943915	2.44e-07	12	78943821	78943915	ELF3
12	78943603	78943692	2.44e-07	12	78943603	78943692	ELF3
12	78943374	78943493	2.44e-07	12	78943374	78943493	ELF3
12	78943188	78943283	2.44e-07	12	78943188	78943283	ELF3
12	78942873	78943094	2.44e-07	12	78942873	78943094	ELF3
12	78942483	78942645	2.44e-07	12	78942483	78942645	ELF3
12	78938944	78939099	2.44e-07	12	78938944	78939099	RNPEP
12	78938944	78939099	2.44e-07	12	78938944	78939099	RNPEP
10	70788967	70789087	2.44e-07	10	70788967	70789087	LOC106991366
10	70789634	70789744	2.44e-07	10	70789634	70789744	LOC106991366
10	70810248	70810444	2.44e-07	10	70810248	70810444	LOC105616215
10	70810871	70810976	2.44e-07	10	70810871	70810976	LOC105616215
10	70800202	70800275	2.44e-07	10	70800202	70800275	LOC106991366
10	70824537	70824671	2.44e-07	10	70824537	70824671	LOC105616215
10	70828573	70828590	2.44e-07	10	70828573	70828590	LOC105616215
6	116750681	116750822	4.82e-07	6	116750681	116750822	MFSD7
6	116750426	116750583	4.82e-07	6	116750426	116750583	MFSD7
6	116750027	116750179	4.82e-07	6	116750027	116750179	MFSD7
6	116754561	116754822	4.82e-07	6	116754561	116754822	ATP5I
6	116755602	116755700	4.82e-07	6	116755602	116755700	ATP5I
6	116756150	116756172	4.82e-07	6	116756150	116756172	ATP5I
6	116758396	116758454	4.82e-07	6	116758396	116758454	PDE6B
6	116759005	116759152	4.82e-07	6	116759005	116759152	PDE6B
6	116760179	116760262	4.82e-07	6	116760179	116760262	PDE6B
6	116761476	116761550	4.82e-07	6	116761476	116761550	PDE6B
6	116768139	116768205	4.82e-07	6	116768139	116768205	PDE6B
6	116767919	116767998	4.82e-07	6	116767919	116767998	PDE6B
6	116767192	116767450	4.82e-07	6	116767192	116767450	PDE6B
6	116766533	116766550	4.82e-07	6	116766533	116766550	PDE6B
6	116766471	116766530	4.82e-07	6	116766471	116766530	PDE6B
6	116766124	116766270	4.82e-07	6	116766124	116766270	PDE6B
6	116764861	116764968	4.82e-07	6	116764861	116764968	PDE6B
6	116764577	116764686	4.82e-07	6	116764577	116764686	PDE6B
6	116764374	116764461	4.82e-07	6	116764374	116764461	PDE6B
6	116763901	116764001	4.82e-07	6	116763901	116764001	PDE6B
6	116763587	116763694	4.82e-07	6	116763587	116763694	PDE6B
6	116761865	116761928	4.82e-07	6	116761865	116761928	PDE6B
6	116784170	116784362	4.82e-07	6	116784170	116784362	PDE6B
6	116783720	116783827	4.82e-07	6	116783720	116783827	PDE6B
6	116783376	116783663	4.82e-07	6	116783376	116783663	PDE6B
6	116769829	116770020	4.82e-07	6	116769829	116770020	PDE6B
6	116768973	116769166	4.82e-07	6	116768973	116769166	PDE6B
6	116785562	116786025	4.82e-07	6	116785562	116786025	PDE6B
6	116825499	116825709	4.82e-07	6	116825499	116825709	PIGG
6	116827850	116828013	4.82e-07	6	116827850	116828013	PIGG
6	116830304	116830613	4.82e-07	6	116830304	116830613	PIGG
6	116825499	116825709	4.82e-07	6	116825499	116825709	PIGG
6	116827850	116828013	4.82e-07	6	116827850	116828013	PIGG
6	116830304	116830613	4.82e-07	6	116830304	116830613	PIGG
6	116825499	116825709	4.82e-07	6	116825499	116825709	PIGG
6	116827850	116828013	4.82e-07	6	116827850	116828013	PIGG
6	116830304	116830613	4.82e-07	6	116830304	116830613	PIGG
6	116825499	116825709	4.82e-07	6	116825499	116825709	PIGG
6	116827850	116828013	4.82e-07	6	116827850	116828013	PIGG
6	116830304	116830613	4.82e-07	6	116830304	116830613	PIGG
6	116825499	116825709	4.82e-07	6	116825499	116825709	PIGG
6	116827850	116828013	4.82e-07	6	116827850	116828013	PIGG
6	116825499	116825709	4.82e-07	6	116825499	116825709	PIGG
6	116827850	116828013	4.82e-07	6	116827850	116828013	PIGG
6	116830304	116830613	4.82e-07	6	116830304	116830613	PIGG
6	116825575	116825709	4.82e-07	6	116825575	116825709	PIGG
6	116827850	116828013	4.82e-07	6	116827850	116828013	PIGG
6	116836549	116837006	4.82e-07	6	116836549	116837006	PIGG
6	116838181	116838462	4.82e-07	6	116838181	116838462	PIGG
6	116838613	116838830	4.82e-07	6	116838613	116838830	PIGG
6	116847706	116847918	4.82e-07	6	116847706	116847918	PIGG
6	116836549	116837006	4.82e-07	6	116836549	116837006	PIGG
6	116838181	116838462	4.82e-07	6	116838181	116838462	PIGG
6	116838613	116838830	4.82e-07	6	116838613	116838830	PIGG
6	116847706	116847918	4.82e-07	6	116847706	116847918	PIGG
6	116836549	116837006	4.82e-07	6	116836549	116837006	PIGG
6	116838181	116838462	4.82e-07	6	116838181	116838462	PIGG
6	116838613	116838830	4.82e-07	6	116838613	116838830	PIGG
6	116847706	116847918	4.82e-07	6	116847706	116847918	PIGG
6	116836549	116837006	4.82e-07	6	116836549	116837006	PIGG
6	116838613	116838830	4.82e-07	6	116838613	116838830	PIGG
6	116847706	116847918	4.82e-07	6	116847706	116847918	PIGG
6	116838613	116838830	4.82e-07	6	116838613	116838830	PIGG
6	116847706	116847918	4.82e-07	6	116847706	116847918	PIGG
6	116836549	116837041	4.82e-07	6	116836549	116837041	PIGG
6	116838201	116838462	4.82e-07	6	116838201	116838462	PIGG
6	116838637	116838830	4.82e-07	6	116838637	116838830	PIGG
6	116847706	116847918	4.82e-07	6	116847706	116847918	PIGG
6	116847706	116847918	4.82e-07	6	116847706	116847918	PIGG
6	116834219	116834410	4.82e-07	6	116834219	116834410	PIGG
6	116834219	116834410	4.82e-07	6	116834219	116834410	PIGG
6	116834219	116834410	4.82e-07	6	116834219	116834410	PIGG
6	116834219	116834410	4.82e-07	6	116834219	116834410	PIGG
6	116834219	116834410	4.82e-07	6	116834219	116834410	PIGG
6	116735745	116735813	4.82e-07	6	116735745	116735813	MFSD7
6	116729067	116729157	4.82e-07	6	116729067	116729157	MFSD7
6	116750681	116750822	4.82e-07	6	116750681	116750822	MFSD7
6	116750426	116750583	4.82e-07	6	116750426	116750583	MFSD7
6	116750027	116750179	4.82e-07	6	116750027	116750179	MFSD7
6	116749326	116749442	4.82e-07	6	116749326	116749442	MFSD7
6	116749065	116749202	4.82e-07	6	116749065	116749202	MFSD7
6	116747919	116747995	4.82e-07	6	116747919	116747995	MFSD7
6	116747600	116747772	4.82e-07	6	116747600	116747772	MFSD7
6	116747393	116747487	4.82e-07	6	116747393	116747487	MFSD7
6	116747329	116747391	4.82e-07	6	116747329	116747391	MFSD7
6	116744625	116744677	4.82e-07	6	116744625	116744677	MFSD7
6	116744434	116744622	4.82e-07	6	116744434	116744622	MFSD7
6	116754561	116754822	4.82e-07	6	116754561	116754822	ATP5I
6	116755602	116755700	4.82e-07	6	116755602	116755700	ATP5I
6	116756150	116756172	4.82e-07	6	116756150	116756172	ATP5I
6	116758396	116758454	4.82e-07	6	116758396	116758454	PDE6B
6	116759005	116759152	4.82e-07	6	116759005	116759152	PDE6B
6	116760179	116760262	4.82e-07	6	116760179	116760262	PDE6B
6	116761476	116761550	4.82e-07	6	116761476	116761550	PDE6B
6	116768139	116768205	4.82e-07	6	116768139	116768205	PDE6B
6	116767919	116767998	4.82e-07	6	116767919	116767998	PDE6B
6	116767192	116767450	4.82e-07	6	116767192	116767450	PDE6B
6	116766533	116766550	4.82e-07	6	116766533	116766550	PDE6B
6	116766471	116766530	4.82e-07	6	116766471	116766530	PDE6B
6	116766124	116766270	4.82e-07	6	116766124	116766270	PDE6B
6	116764861	116764968	4.82e-07	6	116764861	116764968	PDE6B
6	116764577	116764686	4.82e-07	6	116764577	116764686	PDE6B
6	116764374	116764461	4.82e-07	6	116764374	116764461	PDE6B
6	116763901	116764001	4.82e-07	6	116763901	116764001	PDE6B
6	116763587	116763694	4.82e-07	6	116763587	116763694	PDE6B
6	116761865	116761928	4.82e-07	6	116761865	116761928	PDE6B
6	116784170	116784362	4.82e-07	6	116784170	116784362	PDE6B
6	116783720	116783827	4.82e-07	6	116783720	116783827	PDE6B
6	116783376	116783663	4.82e-07	6	116783376	116783663	PDE6B
6	116769829	116770020	4.82e-07	6	116769829	116770020	PDE6B
6	116768973	116769166	4.82e-07	6	116768973	116769166	PDE6B
6	116785562	116786025	4.82e-07	6	116785562	116786025	PDE6B
7	22586257	22586600	4.88e-07	7	22586257	22586600	LOC105614493
7	22586815	22586863	4.88e-07	7	22586815	22586863	LOC105614493
7	22607920	22607965	4.88e-07	7	22607920	22607965	LOC101110848
7	22607437	22607720	4.88e-07	7	22607437	22607720	LOC101110848
7	22602748	22603091	4.88e-07	7	22602748	22603091	LOC101110597
7	22603204	22603249	4.88e-07	7	22603204	22603249	LOC101110597
7	22622104	22622173	4.88e-07	7	22622104	22622173	LOC106991256
7	22623615	22623687	4.88e-07	7	22623615	22623687	LOC106991256
7	22620786	22620912	4.88e-07	7	22620786	22620912	LOC106991256
7	22626668	22626719	4.88e-07	7	22626668	22626719	LOC106991256
7	22640834	22640882	4.88e-07	7	22640834	22640882	LOC106991272
7	22639790	22640106	4.88e-07	7	22639790	22640106	LOC106991272
7	22645593	22645656	4.88e-07	7	22645593	22645656	LOC106991271
7	22645096	22645427	4.88e-07	7	22645096	22645427	LOC106991271
7	22656668	22656716	4.88e-07	7	22656668	22656716	LOC105614521
7	22655890	22656251	4.88e-07	7	22655890	22656251	LOC105614521
7	22626109	22626470	4.88e-07	7	22626109	22626470	LOC106991256
7	22586257	22586600	4.88e-07	7	22586257	22586600	LOC105614493
7	22586815	22586863	4.88e-07	7	22586815	22586863	LOC105614493
7	22607920	22607965	4.88e-07	7	22607920	22607965	LOC101110848
7	22607437	22607720	4.88e-07	7	22607437	22607720	LOC101110848
7	22602748	22603091	4.88e-07	7	22602748	22603091	LOC101110597
7	22603204	22603249	4.88e-07	7	22603204	22603249	LOC101110597
7	22622104	22622173	4.88e-07	7	22622104	22622173	LOC106991256
7	22623615	22623687	4.88e-07	7	22623615	22623687	LOC106991256
7	22620786	22620912	4.88e-07	7	22620786	22620912	LOC106991256
7	22626668	22626719	4.88e-07	7	22626668	22626719	LOC106991256
7	22640834	22640882	4.88e-07	7	22640834	22640882	LOC106991272
7	22639790	22640106	4.88e-07	7	22639790	22640106	LOC106991272
7	22645593	22645656	4.88e-07	7	22645593	22645656	LOC106991271
7	22645096	22645427	4.88e-07	7	22645096	22645427	LOC106991271
7	22626109	22626470	4.88e-07	7	22626109	22626470	LOC106991256
6	116451701	116451790	4.88e-07	6	116451701	116451790	GAK
6	116452839	116452974	4.88e-07	6	116452839	116452974	GAK
6	116453113	116453225	4.88e-07	6	116453113	116453225	GAK
6	116454563	116454620	4.88e-07	6	116454563	116454620	GAK
6	116456067	116456190	4.88e-07	6	116456067	116456190	GAK
6	116473530	116473805	4.88e-07	6	116473530	116473805	GAK
6	116473310	116473450	4.88e-07	6	116473310	116473450	GAK
6	116472617	116472631	4.88e-07	6	116472617	116472631	GAK
6	116472454	116472614	4.88e-07	6	116472454	116472614	GAK
6	116469149	116469228	4.88e-07	6	116469149	116469228	GAK
6	116468782	116468899	4.88e-07	6	116468782	116468899	GAK
6	116468248	116468442	4.88e-07	6	116468248	116468442	GAK
6	116464906	116465038	4.88e-07	6	116464906	116465038	GAK
6	116464033	116464156	4.88e-07	6	116464033	116464156	GAK
6	116463051	116463100	4.88e-07	6	116463051	116463100	GAK
6	116463561	116463709	4.88e-07	6	116463561	116463709	GAK
6	116479946	116480211	4.88e-07	6	116479946	116480211	GAK
6	116479395	116479494	4.88e-07	6	116479395	116479494	GAK
6	116479296	116479393	4.88e-07	6	116479296	116479393	GAK
6	116475747	116475863	4.88e-07	6	116475747	116475863	GAK
6	116474611	116474721	4.88e-07	6	116474611	116474721	GAK
6	116474100	116474273	4.88e-07	6	116474100	116474273	GAK
6	116495562	116495592	4.88e-07	6	116495562	116495592	CPLX1
6	116536566	116536760	4.88e-07	6	116536566	116536760	CPLX1
6	116530118	116530293	4.88e-07	6	116530118	116530293	CPLX1
6	116473808	116473918	4.88e-07	6	116473808	116473918	GAK
10	71031849	71031890	4.88e-07	10	71031849	71031890	LOC105613864
10	71056760	71056870	4.88e-07	10	71056760	71056870	LOC105613864
10	71055480	71055599	4.88e-07	10	71055480	71055599	LOC105613864
10	71041544	71041694	4.88e-07	10	71041544	71041694	LOC105613864
10	71065840	71065940	4.88e-07	10	71065840	71065940	LOC105613864
10	71067051	71067242	4.88e-07	10	71067051	71067242	LOC105613864
10	71080336	71080491	4.88e-07	10	71080336	71080491	LOC105613864
10	71098352	71098441	4.88e-07	10	71098352	71098441	LOC105613864
12	79001687	79001986	7.14e-07	12	79001687	79001986	GPR37L1
12	79000972	79001685	7.14e-07	12	79000972	79001685	GPR37L1
12	79019617	79019693	7.14e-07	12	79019617	79019693	LOC101114718
12	79018343	79018480	7.14e-07	12	79018343	79018480	LOC101114718
12	79018092	79018174	7.14e-07	12	79018092	79018174	LOC101114718
12	79016601	79016734	7.14e-07	12	79016601	79016734	LOC101114718
12	79016737	79016879	7.14e-07	12	79016737	79016879	LOC101114718
12	79009687	79009765	7.14e-07	12	79009687	79009765	ARL8A
12	79008630	79008722	7.14e-07	12	79008630	79008722	ARL8A
12	79005194	79005311	7.14e-07	12	79005194	79005311	GPR37L1
12	79003924	79004252	7.14e-07	12	79003924	79004252	GPR37L1
12	79021696	79021754	7.14e-07	12	79021696	79021754	LOC101114718
12	79021252	79021294	7.14e-07	12	79021252	79021294	LOC101114718
12	79021110	79021250	7.14e-07	12	79021110	79021250	LOC101114718
12	79020776	79020860	7.14e-07	12	79020776	79020860	LOC101114718
12	79001687	79001986	7.14e-07	12	79001687	79001986	GPR37L1
12	79000972	79001685	7.14e-07	12	79000972	79001685	GPR37L1
12	79019617	79019693	7.14e-07	12	79019617	79019693	LOC101114718
12	79018343	79018480	7.14e-07	12	79018343	79018480	LOC101114718
12	79018092	79018174	7.14e-07	12	79018092	79018174	LOC101114718
12	79016601	79016734	7.14e-07	12	79016601	79016734	LOC101114718
12	79016737	79016879	7.14e-07	12	79016737	79016879	LOC101114718
12	79009687	79009765	7.14e-07	12	79009687	79009765	ARL8A
12	79008630	79008722	7.14e-07	12	79008630	79008722	ARL8A
12	79005194	79005311	7.14e-07	12	79005194	79005311	GPR37L1
12	79003924	79004252	7.14e-07	12	79003924	79004252	GPR37L1
12	79021696	79021754	7.14e-07	12	79021696	79021754	LOC101114718
12	79021252	79021294	7.14e-07	12	79021252	79021294	LOC101114718
12	79021110	79021250	7.14e-07	12	79021110	79021250	LOC101114718
12	79020776	79020860	7.14e-07	12	79020776	79020860	LOC101114718
12	78935764	78935876	7.14e-07	12	78935764	78935876	RNPEP
12	78935042	78935155	7.14e-07	12	78935042	78935155	RNPEP
12	78933209	78933444	7.14e-07	12	78933209	78933444	RNPEP
12	78932665	78932781	7.14e-07	12	78932665	78932781	RNPEP
12	78931379	78931503	7.14e-07	12	78931379	78931503	RNPEP
12	78937908	78938050	7.14e-07	12	78937908	78938050	RNPEP
12	78935988	78936096	7.14e-07	12	78935988	78936096	RNPEP
12	78936725	78936949	7.14e-07	12	78936725	78936949	RNPEP
12	78937908	78938050	7.14e-07	12	78937908	78938050	RNPEP
12	78936725	78936949	7.14e-07	12	78936725	78936949	RNPEP
12	78935988	78936096	7.14e-07	12	78935988	78936096	RNPEP
12	78935764	78935876	7.14e-07	12	78935764	78935876	RNPEP
12	78935042	78935155	7.14e-07	12	78935042	78935155	RNPEP
12	78933209	78933444	7.14e-07	12	78933209	78933444	RNPEP
12	78932665	78932781	7.14e-07	12	78932665	78932781	RNPEP
12	78931379	78931503	7.14e-07	12	78931379	78931503	RNPEP
12	78945974	78946085	7.14e-07	12	78945974	78946085	ELF3
12	78945324	78945519	7.14e-07	12	78945324	78945519	ELF3
12	78943918	78943939	7.14e-07	12	78943918	78943939	ELF3
12	78943821	78943915	7.14e-07	12	78943821	78943915	ELF3
12	78943603	78943692	7.14e-07	12	78943603	78943692	ELF3
12	78943374	78943493	7.14e-07	12	78943374	78943493	ELF3
12	78943188	78943283	7.14e-07	12	78943188	78943283	ELF3
12	78942873	78943094	7.14e-07	12	78942873	78943094	ELF3
12	78942483	78942645	7.14e-07	12	78942483	78942645	ELF3
12	78938944	78939099	7.14e-07	12	78938944	78939099	RNPEP
12	78938944	78939099	7.14e-07	12	78938944	78939099	RNPEP
12	79001687	79001986	7.14e-07	12	79001687	79001986	GPR37L1
12	79000972	79001685	7.14e-07	12	79000972	79001685	GPR37L1
12	79019617	79019693	7.14e-07	12	79019617	79019693	LOC101114718
12	79018343	79018480	7.14e-07	12	79018343	79018480	LOC101114718
12	79018092	79018174	7.14e-07	12	79018092	79018174	LOC101114718
12	79016601	79016734	7.14e-07	12	79016601	79016734	LOC101114718
12	79016737	79016879	7.14e-07	12	79016737	79016879	LOC101114718
12	79009687	79009765	7.14e-07	12	79009687	79009765	ARL8A
12	79008630	79008722	7.14e-07	12	79008630	79008722	ARL8A
12	79005194	79005311	7.14e-07	12	79005194	79005311	GPR37L1
12	79003924	79004252	7.14e-07	12	79003924	79004252	GPR37L1
12	79021696	79021754	7.14e-07	12	79021696	79021754	LOC101114718
12	79021252	79021294	7.14e-07	12	79021252	79021294	LOC101114718
12	79021110	79021250	7.14e-07	12	79021110	79021250	LOC101114718
12	79020776	79020860	7.14e-07	12	79020776	79020860	LOC101114718
12	78904755	78904780	7.14e-07	12	78904755	78904780	TIMM17A
12	78912987	78913115	7.14e-07	12	78912987	78913115	TIMM17A
12	78909047	78909110	7.14e-07	12	78909047	78909110	TIMM17A
12	78908825	78908924	7.14e-07	12	78908825	78908924	TIMM17A
12	78913727	78913837	7.14e-07	12	78913727	78913837	TIMM17A
12	78915851	78915933	7.14e-07	12	78915851	78915933	TIMM17A
12	78935764	78935876	7.14e-07	12	78935764	78935876	RNPEP
12	78935042	78935155	7.14e-07	12	78935042	78935155	RNPEP
12	78933209	78933444	7.14e-07	12	78933209	78933444	RNPEP
12	78932665	78932781	7.14e-07	12	78932665	78932781	RNPEP
12	78931379	78931503	7.14e-07	12	78931379	78931503	RNPEP
12	78937908	78938050	7.14e-07	12	78937908	78938050	RNPEP
12	78935988	78936096	7.14e-07	12	78935988	78936096	RNPEP
12	78936725	78936949	7.14e-07	12	78936725	78936949	RNPEP
12	78937908	78938050	7.14e-07	12	78937908	78938050	RNPEP
12	78936725	78936949	7.14e-07	12	78936725	78936949	RNPEP
12	78935988	78936096	7.14e-07	12	78935988	78936096	RNPEP
12	78935764	78935876	7.14e-07	12	78935764	78935876	RNPEP
12	78935042	78935155	7.14e-07	12	78935042	78935155	RNPEP
12	78933209	78933444	7.14e-07	12	78933209	78933444	RNPEP
12	78932665	78932781	7.14e-07	12	78932665	78932781	RNPEP
12	78931379	78931503	7.14e-07	12	78931379	78931503	RNPEP
12	78945974	78946085	7.14e-07	12	78945974	78946085	ELF3
12	78945324	78945519	7.14e-07	12	78945324	78945519	ELF3
12	78943918	78943939	7.14e-07	12	78943918	78943939	ELF3
12	78943821	78943915	7.14e-07	12	78943821	78943915	ELF3
12	78943603	78943692	7.14e-07	12	78943603	78943692	ELF3
12	78943374	78943493	7.14e-07	12	78943374	78943493	ELF3
12	78943188	78943283	7.14e-07	12	78943188	78943283	ELF3
12	78942873	78943094	7.14e-07	12	78942873	78943094	ELF3
12	78942483	78942645	7.14e-07	12	78942483	78942645	ELF3
12	78938944	78939099	7.14e-07	12	78938944	78939099	RNPEP
12	78938944	78939099	7.14e-07	12	78938944	78939099	RNPEP
8	87718077	87718347	7.26e-07	8	87718077	87718347	T
8	87726383	87726647	7.26e-07	8	87726383	87726647	T
8	87727278	87727483	7.26e-07	8	87727278	87727483	T
8	87725323	87725457	7.26e-07	8	87725323	87725457	T
8	87720546	87720675	7.26e-07	8	87720546	87720675	T
8	87724071	87724132	7.26e-07	8	87724071	87724132	T
8	87724249	87724310	7.26e-07	8	87724249	87724310	T
10	71188850	71189005	7.26e-07	10	71188850	71189005	LOC105601928
10	71201633	71201827	7.26e-07	10	71201633	71201827	LOC105601928
10	71202921	71203021	7.26e-07	10	71202921	71203021	LOC105601928
10	71209294	71209404	7.26e-07	10	71209294	71209404	LOC105601928
10	71210617	71210736	7.26e-07	10	71210617	71210736	LOC105601928
10	71222682	71222832	7.26e-07	10	71222682	71222832	LOC105601928
10	71227257	71227336	7.26e-07	10	71227257	71227336	LOC105601928
10	71230870	71231016	7.26e-07	10	71230870	71231016	LOC105601928
10	71235300	71235336	7.26e-07	10	71235300	71235336	LOC105601928
10	70901045	70901078	7.26e-07	10	70901045	70901078	LOC105601928
10	70912295	70912428	7.26e-07	10	70912295	70912428	LOC105601928
10	70921335	70921440	7.26e-07	10	70921335	70921440	LOC105601928
10	70921879	70922051	7.26e-07	10	70921879	70922051	LOC105601928
10	70828573	70828590	7.26e-07	10	70828573	70828590	LOC105616215
10	70901045	70901078	7.26e-07	10	70901045	70901078	LOC105601928
10	70912295	70912428	7.26e-07	10	70912295	70912428	LOC105601928
10	70921335	70921440	7.26e-07	10	70921335	70921440	LOC105601928
10	70921879	70922051	7.26e-07	10	70921879	70922051	LOC105601928
10	70810248	70810444	7.26e-07	10	70810248	70810444	LOC105616215
10	70810871	70810976	7.26e-07	10	70810871	70810976	LOC105616215
10	70800202	70800275	7.26e-07	10	70800202	70800275	LOC106991366
10	70824537	70824671	7.26e-07	10	70824537	70824671	LOC105616215
10	70828573	70828590	7.26e-07	10	70828573	70828590	LOC105616215
10	70696694	70696804	7.26e-07	10	70696694	70696804	LOC106991387
10	70688148	70688221	7.26e-07	10	70688148	70688221	LOC106991387
10	70712528	70712752	7.26e-07	10	70712528	70712752	LOC106991387
10	70697334	70697454	7.26e-07	10	70697334	70697454	LOC106991387
10	70716931	70717020	7.26e-07	10	70716931	70717020	LOC106991387
10	70721056	70721305	7.26e-07	10	70721056	70721305	LOC106991387
10	70719356	70719481	7.26e-07	10	70719356	70719481	LOC106991387
10	70718067	70718230	7.26e-07	10	70718067	70718230	LOC106991387
10	70741906	70742097	7.26e-07	10	70741906	70742097	LOC106991387
10	70740222	70740311	7.26e-07	10	70740222	70740311	LOC106991387
10	70732004	70732105	7.26e-07	10	70732004	70732105	LOC106991387
10	70752814	70752908	7.26e-07	10	70752814	70752908	LOC106991387
10	70753235	70753322	7.26e-07	10	70753235	70753322	LOC106991387
10	70773951	70774076	7.26e-07	10	70773951	70774076	LOC106991366
10	70662242	70662405	7.26e-07	10	70662242	70662405	LOC106991388
10	70660320	70660463	7.26e-07	10	70660320	70660463	LOC106991388
10	70663546	70663671	7.26e-07	10	70663546	70663671	LOC106991388
10	70665013	70665248	7.26e-07	10	70665013	70665248	LOC106991388
10	70667274	70667287	7.26e-07	10	70667274	70667287	LOC106991388
10	70696694	70696804	7.26e-07	10	70696694	70696804	LOC106991387
10	70688148	70688221	7.26e-07	10	70688148	70688221	LOC106991387
10	70712528	70712752	7.26e-07	10	70712528	70712752	LOC106991387
10	70697334	70697454	7.26e-07	10	70697334	70697454	LOC106991387
10	70716931	70717020	7.26e-07	10	70716931	70717020	LOC106991387
10	70721056	70721305	7.26e-07	10	70721056	70721305	LOC106991387
10	70719356	70719481	7.26e-07	10	70719356	70719481	LOC106991387
10	70718067	70718230	7.26e-07	10	70718067	70718230	LOC106991387
10	70741906	70742097	7.26e-07	10	70741906	70742097	LOC106991387
10	70740222	70740311	7.26e-07	10	70740222	70740311	LOC106991387
10	70732004	70732105	7.26e-07	10	70732004	70732105	LOC106991387
10	70630905	70631039	7.26e-07	10	70630905	70631039	LOC101107030
10	70643358	70643366	7.26e-07	10	70643358	70643366	LOC101107030
10	70662242	70662405	7.26e-07	10	70662242	70662405	LOC106991388
10	70660320	70660463	7.26e-07	10	70660320	70660463	LOC106991388
10	70663546	70663671	7.26e-07	10	70663546	70663671	LOC106991388
10	70665013	70665248	7.26e-07	10	70665013	70665248	LOC106991388
10	70667274	70667287	7.26e-07	10	70667274	70667287	LOC106991388
10	70696694	70696804	7.26e-07	10	70696694	70696804	LOC106991387
10	70688148	70688221	7.26e-07	10	70688148	70688221	LOC106991387
10	70712528	70712752	7.26e-07	10	70712528	70712752	LOC106991387
10	70697334	70697454	7.26e-07	10	70697334	70697454	LOC106991387
10	70716931	70717020	7.26e-07	10	70716931	70717020	LOC106991387
10	70721056	70721305	7.26e-07	10	70721056	70721305	LOC106991387
10	70719356	70719481	7.26e-07	10	70719356	70719481	LOC106991387
10	70718067	70718230	7.26e-07	10	70718067	70718230	LOC106991387
10	70613546	70613651	7.26e-07	10	70613546	70613651	LOC101107030
10	70612971	70613143	7.26e-07	10	70612971	70613143	LOC101107030
10	70600936	70601025	7.26e-07	10	70600936	70601025	LOC101107030
10	70630905	70631039	7.26e-07	10	70630905	70631039	LOC101107030
10	70643358	70643366	7.26e-07	10	70643358	70643366	LOC101107030
10	70662242	70662405	7.26e-07	10	70662242	70662405	LOC106991388
10	70660320	70660463	7.26e-07	10	70660320	70660463	LOC106991388
10	70663546	70663671	7.26e-07	10	70663546	70663671	LOC106991388
10	70665013	70665248	7.26e-07	10	70665013	70665248	LOC106991388
10	70667274	70667287	7.26e-07	10	70667274	70667287	LOC106991388
10	70696694	70696804	7.26e-07	10	70696694	70696804	LOC106991387
10	70688148	70688221	7.26e-07	10	70688148	70688221	LOC106991387
10	70697334	70697454	7.26e-07	10	70697334	70697454	LOC106991387
10	70576196	70576351	7.26e-07	10	70576196	70576351	LOC101107030
10	70613546	70613651	7.26e-07	10	70613546	70613651	LOC101107030
10	70612971	70613143	7.26e-07	10	70612971	70613143	LOC101107030
10	70600936	70601025	7.26e-07	10	70600936	70601025	LOC101107030
10	70630905	70631039	7.26e-07	10	70630905	70631039	LOC101107030
10	70643358	70643366	7.26e-07	10	70643358	70643366	LOC101107030
10	70662242	70662405	7.26e-07	10	70662242	70662405	LOC106991388
10	70660320	70660463	7.26e-07	10	70660320	70660463	LOC106991388
10	70663546	70663671	7.26e-07	10	70663546	70663671	LOC106991388
10	70665013	70665248	7.26e-07	10	70665013	70665248	LOC106991388
10	70667274	70667287	7.26e-07	10	70667274	70667287	LOC106991388
8	87718077	87718347	7.32e-07	8	87718077	87718347	T
8	87726383	87726647	7.32e-07	8	87726383	87726647	T
8	87727278	87727483	7.32e-07	8	87727278	87727483	T
8	87725323	87725457	7.32e-07	8	87725323	87725457	T
8	87720546	87720675	7.32e-07	8	87720546	87720675	T
8	87724071	87724132	7.32e-07	8	87724071	87724132	T
8	87724249	87724310	7.32e-07	8	87724249	87724310	T
7	22607920	22607965	7.32e-07	7	22607920	22607965	LOC101110848
7	22607437	22607720	7.32e-07	7	22607437	22607720	LOC101110848
7	22602748	22603091	7.32e-07	7	22602748	22603091	LOC101110597
7	22603204	22603249	7.32e-07	7	22603204	22603249	LOC101110597
7	22622104	22622173	7.32e-07	7	22622104	22622173	LOC106991256
7	22623615	22623687	7.32e-07	7	22623615	22623687	LOC106991256
7	22620786	22620912	7.32e-07	7	22620786	22620912	LOC106991256
7	22626668	22626719	7.32e-07	7	22626668	22626719	LOC106991256
7	22640834	22640882	7.32e-07	7	22640834	22640882	LOC106991272
7	22639790	22640106	7.32e-07	7	22639790	22640106	LOC106991272
7	22645593	22645656	7.32e-07	7	22645593	22645656	LOC106991271
7	22645096	22645427	7.32e-07	7	22645096	22645427	LOC106991271
7	22656668	22656716	7.32e-07	7	22656668	22656716	LOC105614521
7	22655890	22656251	7.32e-07	7	22655890	22656251	LOC105614521
7	22683990	22684035	7.32e-07	7	22683990	22684035	LOC106991270
7	22683476	22683879	7.32e-07	7	22683476	22683879	LOC106991270
7	22626109	22626470	7.32e-07	7	22626109	22626470	LOC106991256
6	116430900	116430940	7.32e-07	6	116430900	116430940	GAK
6	116444608	116444722	7.32e-07	6	116444608	116444722	GAK
6	116446607	116446749	7.32e-07	6	116446607	116446749	GAK
6	116451701	116451790	7.32e-07	6	116451701	116451790	GAK
6	116452839	116452974	7.32e-07	6	116452839	116452974	GAK
6	116449354	116449479	7.32e-07	6	116449354	116449479	GAK
6	116453113	116453225	7.32e-07	6	116453113	116453225	GAK
6	116454563	116454620	7.32e-07	6	116454563	116454620	GAK
6	116456067	116456190	7.32e-07	6	116456067	116456190	GAK
6	116442970	116443033	7.32e-07	6	116442970	116443033	GAK
6	116443707	116443766	7.32e-07	6	116443707	116443766	GAK
6	116473530	116473805	7.32e-07	6	116473530	116473805	GAK
6	116473310	116473450	7.32e-07	6	116473310	116473450	GAK
6	116472617	116472631	7.32e-07	6	116472617	116472631	GAK
6	116472454	116472614	7.32e-07	6	116472454	116472614	GAK
6	116469149	116469228	7.32e-07	6	116469149	116469228	GAK
6	116468782	116468899	7.32e-07	6	116468782	116468899	GAK
6	116468248	116468442	7.32e-07	6	116468248	116468442	GAK
6	116464906	116465038	7.32e-07	6	116464906	116465038	GAK
6	116464033	116464156	7.32e-07	6	116464033	116464156	GAK
6	116463051	116463100	7.32e-07	6	116463051	116463100	GAK
6	116463561	116463709	7.32e-07	6	116463561	116463709	GAK
6	116479946	116480211	7.32e-07	6	116479946	116480211	GAK
6	116479395	116479494	7.32e-07	6	116479395	116479494	GAK
6	116479296	116479393	7.32e-07	6	116479296	116479393	GAK
6	116475747	116475863	7.32e-07	6	116475747	116475863	GAK
6	116474611	116474721	7.32e-07	6	116474611	116474721	GAK
6	116474100	116474273	7.32e-07	6	116474100	116474273	GAK
6	116495562	116495592	7.32e-07	6	116495562	116495592	CPLX1
6	116473808	116473918	7.32e-07	6	116473808	116473918	GAK
13	48952910	48952978	7.32e-07	13	48952910	48952978	LOC101117953
13	48951834	48952030	7.32e-07	13	48951834	48952030	LOC101117953
13	48951301	48951831	7.32e-07	13	48951301	48951831	LOC101117953
13	48950405	48950591	7.32e-07	13	48950405	48950591	LOC101117953
2	137998023	137998083	9.39e-07	2	137998023	137998083	MYO3B
2	137996989	137997052	9.39e-07	2	137996989	137997052	MYO3B
2	137998023	137998083	9.39e-07	2	137998023	137998083	MYO3B
2	137996989	137997052	9.39e-07	2	137996989	137997052	MYO3B
2	137998023	137998083	9.39e-07	2	137998023	137998083	MYO3B
2	137996989	137997052	9.39e-07	2	137996989	137997052	MYO3B
2	137998023	137998083	9.39e-07	2	137998023	137998083	MYO3B
2	137996989	137997052	9.39e-07	2	137996989	137997052	MYO3B
2	138029944	138030045	9.39e-07	2	138029944	138030045	MYO3B
2	138025368	138025467	9.39e-07	2	138025368	138025467	MYO3B
2	138029944	138030045	9.39e-07	2	138029944	138030045	MYO3B
2	138025368	138025467	9.39e-07	2	138025368	138025467	MYO3B
2	138029944	138030045	9.39e-07	2	138029944	138030045	MYO3B
2	138025368	138025467	9.39e-07	2	138025368	138025467	MYO3B
2	138029944	138030045	9.39e-07	2	138029944	138030045	MYO3B
2	138025368	138025467	9.39e-07	2	138025368	138025467	MYO3B
2	138046009	138046120	9.39e-07	2	138046009	138046120	MYO3B
2	138046009	138046120	9.39e-07	2	138046009	138046120	MYO3B
2	138044446	138044608	9.39e-07	2	138044446	138044608	MYO3B
2	138043088	138043168	9.39e-07	2	138043088	138043168	MYO3B
2	138044446	138044608	9.39e-07	2	138044446	138044608	MYO3B
2	138043088	138043168	9.39e-07	2	138043088	138043168	MYO3B
2	138046009	138046120	9.39e-07	2	138046009	138046120	MYO3B
2	138044446	138044608	9.39e-07	2	138044446	138044608	MYO3B
2	138043088	138043168	9.39e-07	2	138043088	138043168	MYO3B
2	138046009	138046120	9.39e-07	2	138046009	138046120	MYO3B
2	138044446	138044608	9.39e-07	2	138044446	138044608	MYO3B
2	138043088	138043168	9.39e-07	2	138043088	138043168	MYO3B
20	14985505	14985693	9.39e-07	20	14985505	14985693	TSPO2
20	14984643	14984683	9.39e-07	20	14984643	14984683	TSPO2
20	14984724	14984855	9.39e-07	20	14984724	14984855	TSPO2
20	14985136	14985166	9.39e-07	20	14985136	14985166	TSPO2
20	14985169	14985291	9.39e-07	20	14985169	14985291	TSPO2
20	14975060	14975444	9.39e-07	20	14975060	14975444	UNC5CL
20	14998302	14998432	9.39e-07	20	14998302	14998432	APOBEC2
20	15018476	15018620	9.39e-07	20	15018476	15018620	OARD1
20	15018961	15018999	9.39e-07	20	15018961	15018999	OARD1
20	15016271	15016383	9.39e-07	20	15016271	15016383	OARD1
20	15014676	15014775	9.39e-07	20	15014676	15014775	OARD1
20	15018961	15018999	9.39e-07	20	15018961	15018999	OARD1
20	15018476	15018620	9.39e-07	20	15018476	15018620	OARD1
20	15017372	15017430	9.39e-07	20	15017372	15017430	OARD1
20	15014676	15014775	9.39e-07	20	15014676	15014775	OARD1
20	15016271	15016383	9.39e-07	20	15016271	15016383	OARD1
20	15017372	15017430	9.39e-07	20	15017372	15017430	OARD1
20	15008118	15008658	9.39e-07	20	15008118	15008658	APOBEC2
20	15037257	15037388	9.39e-07	20	15037257	15037388	NFYA
20	15027763	15027837	9.39e-07	20	15027763	15027837	NFYA
20	15027763	15027837	9.39e-07	20	15027763	15027837	NFYA
20	15029429	15029509	9.39e-07	20	15029429	15029509	NFYA
20	15032269	15032415	9.39e-07	20	15032269	15032415	NFYA
20	15037257	15037388	9.39e-07	20	15037257	15037388	NFYA
20	15037595	15037700	9.39e-07	20	15037595	15037700	NFYA
20	15038768	15038940	9.39e-07	20	15038768	15038940	NFYA
20	15039961	15040134	9.39e-07	20	15039961	15040134	NFYA
20	15039961	15040134	9.39e-07	20	15039961	15040134	NFYA
20	15038786	15038940	9.39e-07	20	15038786	15038940	NFYA
20	15037595	15037700	9.39e-07	20	15037595	15037700	NFYA
20	15037257	15037388	9.39e-07	20	15037257	15037388	NFYA
20	15032287	15032415	9.39e-07	20	15032287	15032415	NFYA
20	15039961	15040134	9.39e-07	20	15039961	15040134	NFYA
20	15038786	15038940	9.39e-07	20	15038786	15038940	NFYA
20	15037595	15037700	9.39e-07	20	15037595	15037700	NFYA
20	15032269	15032415	9.39e-07	20	15032269	15032415	NFYA
20	15027763	15027837	9.39e-07	20	15027763	15027837	NFYA
20	15039961	15040134	9.39e-07	20	15039961	15040134	NFYA
20	15038786	15038940	9.39e-07	20	15038786	15038940	NFYA
20	15037595	15037700	9.39e-07	20	15037595	15037700	NFYA
20	15037257	15037388	9.39e-07	20	15037257	15037388	NFYA
20	15032269	15032415	9.39e-07	20	15032269	15032415	NFYA
20	15029426	15029512	9.39e-07	20	15029426	15029512	NFYA
20	15027763	15027837	9.39e-07	20	15027763	15027837	NFYA
20	15039961	15040134	9.39e-07	20	15039961	15040134	NFYA
20	15038768	15038940	9.39e-07	20	15038768	15038940	NFYA
20	15037595	15037700	9.39e-07	20	15037595	15037700	NFYA
20	15037257	15037388	9.39e-07	20	15037257	15037388	NFYA
20	15032269	15032415	9.39e-07	20	15032269	15032415	NFYA
20	15029426	15029512	9.39e-07	20	15029426	15029512	NFYA
20	15027763	15027837	9.39e-07	20	15027763	15027837	NFYA
20	15039961	15040134	9.39e-07	20	15039961	15040134	NFYA
20	15038768	15038940	9.39e-07	20	15038768	15038940	NFYA
20	15037595	15037700	9.39e-07	20	15037595	15037700	NFYA
20	15037257	15037388	9.39e-07	20	15037257	15037388	NFYA
20	15032269	15032415	9.39e-07	20	15032269	15032415	NFYA
20	15027763	15027837	9.39e-07	20	15027763	15027837	NFYA
20	15029426	15029509	9.39e-07	20	15029426	15029509	NFYA
20	15032269	15032415	9.39e-07	20	15032269	15032415	NFYA
20	15037257	15037388	9.39e-07	20	15037257	15037388	NFYA
20	15037595	15037700	9.39e-07	20	15037595	15037700	NFYA
20	15038768	15038940	9.39e-07	20	15038768	15038940	NFYA
20	15039961	15040134	9.39e-07	20	15039961	15040134	NFYA
20	15027763	15027837	9.39e-07	20	15027763	15027837	NFYA
20	15029429	15029512	9.39e-07	20	15029429	15029512	NFYA
20	15032269	15032415	9.39e-07	20	15032269	15032415	NFYA
20	15037257	15037388	9.39e-07	20	15037257	15037388	NFYA
20	15037595	15037700	9.39e-07	20	15037595	15037700	NFYA
20	15038768	15038940	9.39e-07	20	15038768	15038940	NFYA
20	15039961	15040134	9.39e-07	20	15039961	15040134	NFYA
20	15039961	15040134	9.39e-07	20	15039961	15040134	NFYA
20	15038768	15038940	9.39e-07	20	15038768	15038940	NFYA
20	15037595	15037700	9.39e-07	20	15037595	15037700	NFYA
20	15037257	15037388	9.39e-07	20	15037257	15037388	NFYA
20	15032269	15032415	9.39e-07	20	15032269	15032415	NFYA
20	15029426	15029512	9.39e-07	20	15029426	15029512	NFYA
20	15027763	15027837	9.39e-07	20	15027763	15027837	NFYA
20	15048524	15048614	9.39e-07	20	15048524	15048614	LOC101108001
20	15051194	15051232	9.39e-07	20	15051194	15051232	LOC101108001
20	15051989	15052132	9.39e-07	20	15051989	15052132	LOC101108001
20	15054141	15054346	9.39e-07	20	15054141	15054346	LOC101108001
20	15054624	15054899	9.39e-07	20	15054624	15054899	LOC101108001
20	15055488	15055679	9.39e-07	20	15055488	15055679	LOC101108001
20	15056063	15056184	9.39e-07	20	15056063	15056184	LOC101108001
20	15047896	15047989	9.39e-07	20	15047896	15047989	LOC101108001
20	15048510	15048614	9.39e-07	20	15048510	15048614	LOC101108001
20	15051194	15051232	9.39e-07	20	15051194	15051232	LOC101108001
20	15051989	15052132	9.39e-07	20	15051989	15052132	LOC101108001
20	15054141	15054346	9.39e-07	20	15054141	15054346	LOC101108001
20	15054624	15054899	9.39e-07	20	15054624	15054899	LOC101108001
20	15055488	15055679	9.39e-07	20	15055488	15055679	LOC101108001
20	15056063	15056184	9.39e-07	20	15056063	15056184	LOC101108001
20	15056063	15056184	9.39e-07	20	15056063	15056184	LOC101108001
20	15055488	15055679	9.39e-07	20	15055488	15055679	LOC101108001
20	15054879	15054899	9.39e-07	20	15054879	15054899	LOC101108001
20	15047896	15047989	9.39e-07	20	15047896	15047989	LOC101108001
20	15048510	15048614	9.39e-07	20	15048510	15048614	LOC101108001
20	15051194	15051232	9.39e-07	20	15051194	15051232	LOC101108001
20	15051989	15052132	9.39e-07	20	15051989	15052132	LOC101108001
20	15054141	15054346	9.39e-07	20	15054141	15054346	LOC101108001
20	15054624	15054899	9.39e-07	20	15054624	15054899	LOC101108001
20	15055488	15055679	9.39e-07	20	15055488	15055679	LOC101108001
20	15056063	15056184	9.39e-07	20	15056063	15056184	LOC101108001
20	15047896	15047989	9.39e-07	20	15047896	15047989	LOC101108001
20	15048510	15048614	9.39e-07	20	15048510	15048614	LOC101108001
20	15051194	15051232	9.39e-07	20	15051194	15051232	LOC101108001
20	15051989	15052132	9.39e-07	20	15051989	15052132	LOC101108001
20	15054141	15054346	9.39e-07	20	15054141	15054346	LOC101108001
20	15054624	15054714	9.39e-07	20	15054624	15054714	LOC101108001
20	15054811	15054899	9.39e-07	20	15054811	15054899	LOC101108001
20	15055488	15055679	9.39e-07	20	15055488	15055679	LOC101108001
20	15056063	15056184	9.39e-07	20	15056063	15056184	LOC101108001
20	15048524	15048614	9.39e-07	20	15048524	15048614	LOC101108001
20	15051194	15051232	9.39e-07	20	15051194	15051232	LOC101108001
20	15051989	15052132	9.39e-07	20	15051989	15052132	LOC101108001
20	15054141	15054346	9.39e-07	20	15054141	15054346	LOC101108001
20	15054624	15054899	9.39e-07	20	15054624	15054899	LOC101108001
20	15055488	15055679	9.39e-07	20	15055488	15055679	LOC101108001
20	15056063	15056184	9.39e-07	20	15056063	15056184	LOC101108001
20	15047896	15047989	9.39e-07	20	15047896	15047989	LOC101108001
20	15048510	15048614	9.39e-07	20	15048510	15048614	LOC101108001
20	15051194	15051232	9.39e-07	20	15051194	15051232	LOC101108001
20	15051989	15052132	9.39e-07	20	15051989	15052132	LOC101108001
20	15054141	15054346	9.39e-07	20	15054141	15054346	LOC101108001
20	15054624	15054899	9.39e-07	20	15054624	15054899	LOC101108001
20	15055488	15055679	9.39e-07	20	15055488	15055679	LOC101108001
20	15056063	15056184	9.39e-07	20	15056063	15056184	LOC101108001
20	15054305	15054346	9.39e-07	20	15054305	15054346	LOC101108001
20	15054624	15054899	9.39e-07	20	15054624	15054899	LOC101108001
20	15055488	15055679	9.39e-07	20	15055488	15055679	LOC101108001
20	15056063	15056184	9.39e-07	20	15056063	15056184	LOC101108001
20	15048524	15048614	9.39e-07	20	15048524	15048614	LOC101108001
20	15051194	15051232	9.39e-07	20	15051194	15051232	LOC101108001
20	15051989	15052132	9.39e-07	20	15051989	15052132	LOC101108001
20	15054141	15054346	9.39e-07	20	15054141	15054346	LOC101108001
20	15054624	15054899	9.39e-07	20	15054624	15054899	LOC101108001
20	15055488	15055679	9.39e-07	20	15055488	15055679	LOC101108001
20	15056063	15056184	9.39e-07	20	15056063	15056184	LOC101108001
20	15041138	15041239	9.39e-07	20	15041138	15041239	NFYA
20	15043537	15043587	9.39e-07	20	15043537	15043587	NFYA
20	15041138	15041239	9.39e-07	20	15041138	15041239	NFYA
20	15043537	15043587	9.39e-07	20	15043537	15043587	NFYA
20	15041138	15041239	9.39e-07	20	15041138	15041239	NFYA
20	15043537	15043587	9.39e-07	20	15043537	15043587	NFYA
20	15041138	15041239	9.39e-07	20	15041138	15041239	NFYA
20	15043537	15043587	9.39e-07	20	15043537	15043587	NFYA
20	15041138	15041239	9.39e-07	20	15041138	15041239	NFYA
20	15043537	15043587	9.39e-07	20	15043537	15043587	NFYA
20	15041138	15041239	9.39e-07	20	15041138	15041239	NFYA
20	15043537	15043587	9.39e-07	20	15043537	15043587	NFYA
20	15041138	15041239	9.39e-07	20	15041138	15041239	NFYA
20	15043537	15043587	9.39e-07	20	15043537	15043587	NFYA
20	15041138	15041239	9.39e-07	20	15041138	15041239	NFYA
20	15043537	15043587	9.39e-07	20	15043537	15043587	NFYA
20	15041138	15041239	9.39e-07	20	15041138	15041239	NFYA
20	15043537	15043587	9.39e-07	20	15043537	15043587	NFYA
20	15059128	15059204	9.39e-07	20	15059128	15059204	LOC101108001
20	15059308	15059497	9.39e-07	20	15059308	15059497	LOC101108001
20	15059989	15060044	9.39e-07	20	15059989	15060044	LOC101108001
20	15060742	15060895	9.39e-07	20	15060742	15060895	LOC101108001
20	15061056	15061245	9.39e-07	20	15061056	15061245	LOC101108001
20	15062423	15062509	9.39e-07	20	15062423	15062509	LOC101108001
20	15064342	15064613	9.39e-07	20	15064342	15064613	LOC101108001
20	15065161	15065297	9.39e-07	20	15065161	15065297	LOC101108001
20	15066200	15066325	9.39e-07	20	15066200	15066325	LOC101108001
20	15068473	15068739	9.39e-07	20	15068473	15068739	LOC101108001
20	15069554	15069883	9.39e-07	20	15069554	15069883	LOC101108001
20	15059128	15059204	9.39e-07	20	15059128	15059204	LOC101108001
20	15059308	15059497	9.39e-07	20	15059308	15059497	LOC101108001
20	15059989	15060044	9.39e-07	20	15059989	15060044	LOC101108001
20	15060742	15060895	9.39e-07	20	15060742	15060895	LOC101108001
20	15061056	15061245	9.39e-07	20	15061056	15061245	LOC101108001
20	15062423	15062509	9.39e-07	20	15062423	15062509	LOC101108001
20	15064342	15064613	9.39e-07	20	15064342	15064613	LOC101108001
20	15065161	15065297	9.39e-07	20	15065161	15065297	LOC101108001
20	15066200	15066325	9.39e-07	20	15066200	15066325	LOC101108001
20	15068473	15068739	9.39e-07	20	15068473	15068739	LOC101108001
20	15069554	15069883	9.39e-07	20	15069554	15069883	LOC101108001
20	15069554	15069883	9.39e-07	20	15069554	15069883	LOC101108001
20	15068473	15068739	9.39e-07	20	15068473	15068739	LOC101108001
20	15066200	15066325	9.39e-07	20	15066200	15066325	LOC101108001
20	15065161	15065297	9.39e-07	20	15065161	15065297	LOC101108001
20	15064342	15064613	9.39e-07	20	15064342	15064613	LOC101108001
20	15062423	15062509	9.39e-07	20	15062423	15062509	LOC101108001
20	15061056	15061245	9.39e-07	20	15061056	15061245	LOC101108001
20	15060742	15060895	9.39e-07	20	15060742	15060895	LOC101108001
20	15059989	15060044	9.39e-07	20	15059989	15060044	LOC101108001
20	15059308	15059497	9.39e-07	20	15059308	15059497	LOC101108001
20	15059128	15059204	9.39e-07	20	15059128	15059204	LOC101108001
20	15059128	15059204	9.39e-07	20	15059128	15059204	LOC101108001
20	15059308	15059497	9.39e-07	20	15059308	15059497	LOC101108001
20	15059989	15060044	9.39e-07	20	15059989	15060044	LOC101108001
20	15060742	15060895	9.39e-07	20	15060742	15060895	LOC101108001
20	15061056	15061245	9.39e-07	20	15061056	15061245	LOC101108001
20	15062423	15062509	9.39e-07	20	15062423	15062509	LOC101108001
20	15064342	15064613	9.39e-07	20	15064342	15064613	LOC101108001
20	15065161	15065297	9.39e-07	20	15065161	15065297	LOC101108001
20	15066200	15066325	9.39e-07	20	15066200	15066325	LOC101108001
20	15068473	15068739	9.39e-07	20	15068473	15068739	LOC101108001
20	15069554	15069883	9.39e-07	20	15069554	15069883	LOC101108001
20	15059128	15059204	9.39e-07	20	15059128	15059204	LOC101108001
20	15059308	15059497	9.39e-07	20	15059308	15059497	LOC101108001
20	15059989	15060044	9.39e-07	20	15059989	15060044	LOC101108001
20	15060742	15060895	9.39e-07	20	15060742	15060895	LOC101108001
20	15061056	15061245	9.39e-07	20	15061056	15061245	LOC101108001
20	15062423	15062509	9.39e-07	20	15062423	15062509	LOC101108001
20	15064342	15064613	9.39e-07	20	15064342	15064613	LOC101108001
20	15065161	15065297	9.39e-07	20	15065161	15065297	LOC101108001
20	15066200	15066325	9.39e-07	20	15066200	15066325	LOC101108001
20	15068473	15068739	9.39e-07	20	15068473	15068739	LOC101108001
20	15069554	15069883	9.39e-07	20	15069554	15069883	LOC101108001
20	15069554	15069883	9.39e-07	20	15069554	15069883	LOC101108001
20	15068473	15068739	9.39e-07	20	15068473	15068739	LOC101108001
20	15066200	15066325	9.39e-07	20	15066200	15066325	LOC101108001
20	15065161	15065297	9.39e-07	20	15065161	15065297	LOC101108001
20	15059128	15059204	9.39e-07	20	15059128	15059204	LOC101108001
20	15059308	15059497	9.39e-07	20	15059308	15059497	LOC101108001
20	15059989	15060044	9.39e-07	20	15059989	15060044	LOC101108001
20	15060742	15060895	9.39e-07	20	15060742	15060895	LOC101108001
20	15061056	15061245	9.39e-07	20	15061056	15061245	LOC101108001
20	15062423	15062509	9.39e-07	20	15062423	15062509	LOC101108001
20	15064342	15064613	9.39e-07	20	15064342	15064613	LOC101108001
20	15065161	15065297	9.39e-07	20	15065161	15065297	LOC101108001
20	15066200	15066325	9.39e-07	20	15066200	15066325	LOC101108001
20	15068473	15068739	9.39e-07	20	15068473	15068739	LOC101108001
20	15069554	15069883	9.39e-07	20	15069554	15069883	LOC101108001
20	15059128	15059204	9.39e-07	20	15059128	15059204	LOC101108001
20	15059308	15059497	9.39e-07	20	15059308	15059497	LOC101108001
20	15059989	15060044	9.39e-07	20	15059989	15060044	LOC101108001
20	15060742	15060895	9.39e-07	20	15060742	15060895	LOC101108001
20	15061056	15061245	9.39e-07	20	15061056	15061245	LOC101108001
20	15062423	15062509	9.39e-07	20	15062423	15062509	LOC101108001
20	15064342	15064613	9.39e-07	20	15064342	15064613	LOC101108001
20	15065161	15065297	9.39e-07	20	15065161	15065297	LOC101108001
20	15066200	15066325	9.39e-07	20	15066200	15066325	LOC101108001
20	15068473	15068739	9.39e-07	20	15068473	15068739	LOC101108001
20	15069554	15069883	9.39e-07	20	15069554	15069883	LOC101108001
20	15059128	15059204	9.39e-07	20	15059128	15059204	LOC101108001
20	15059308	15059497	9.39e-07	20	15059308	15059497	LOC101108001
20	15059989	15060044	9.39e-07	20	15059989	15060044	LOC101108001
20	15060742	15060895	9.39e-07	20	15060742	15060895	LOC101108001
20	15061056	15061245	9.39e-07	20	15061056	15061245	LOC101108001
20	15062423	15062509	9.39e-07	20	15062423	15062509	LOC101108001
20	15064342	15064613	9.39e-07	20	15064342	15064613	LOC101108001
20	15065161	15065297	9.39e-07	20	15065161	15065297	LOC101108001
20	15066200	15066325	9.39e-07	20	15066200	15066325	LOC101108001
20	15059128	15059204	9.39e-07	20	15059128	15059204	LOC101108001
20	15059308	15059497	9.39e-07	20	15059308	15059497	LOC101108001
20	15059989	15060044	9.39e-07	20	15059989	15060044	LOC101108001
20	15060742	15060895	9.39e-07	20	15060742	15060895	LOC101108001
20	15061056	15061245	9.39e-07	20	15061056	15061245	LOC101108001
20	15062423	15062509	9.39e-07	20	15062423	15062509	LOC101108001
20	15064342	15064613	9.39e-07	20	15064342	15064613	LOC101108001
20	15068473	15068739	9.39e-07	20	15068473	15068739	LOC101108001
20	15069554	15069883	9.39e-07	20	15069554	15069883	LOC101108001
4	112536131	112536784	9.58e-07	4	112536131	112536784	LOC105601949
4	112536131	112536784	9.58e-07	4	112536131	112536784	LOC105601949
[truncated: 24,724 more rows]

## Sheet: S5
The annotation results of PI for BSBC, with a threshold of the top 1%.
[truncated: 29,268 more rows]

[truncated: 9 more sheets: S6, S7, S8, S9, S10, S11, S12, S13, S14]
